# Supplementary material for: Differential Regulation of Gene and Protein Expression by Zinc Oxide Nanoparticles in Hen’s Ovarian Granulosa Cells: Specific Roles of Nanoparticles
Source: PLoS One. 2015 Oct 13;10(10):e0140499. doi: 10.1371/journal.pone.0140499 (PMC4604165; doi:10.1371/journal.pone.0140499)
Supplement: S2 Table — (XLS) [file pone.0140499.s009.xls]

## Sheet: all.gene.rpkm
GeneID	Length	Ctrl_Uniq_reads_num(7132314)	Ctrl_Coverage	Ctrl_RPKM	ZnO_NP-5_Uniq_reads_num(6650507)	ZnO_NP-5_Coverage	ZnO_NP-5_RPKM	ZnSO4-10_Uniq_reads_num(7116397)	ZnSO4-10_Coverage	ZnSO4-10_RPKM	Symbol	Description	KEGG Orthology	GO Component	GO Function	GO Process	Blast nr
ENSGALG00000018373	1548	316521	0.9994	28668.2	289730	0.9994	28142.8	205171	0.9994	18624.5	-	-	-	-	-	-	-
ENSGALG00000003578	8308	283701	0.9992	4787.78	171535	0.9992	3104.57	175449	0.9998	2967.52	-	-	K05717|1|0.0|4848|gga:396133|fibronectin 1	GO:0005615//extracellular space;GO:0031091//platelet alpha granule;GO:0005578//proteinaceous extracellular matrix;GO:0044459//plasma membrane part;GO:0044459//plasma membrane part;GO:0005578//proteinaceous extracellular matrix	GO:0046914//transition metal ion binding;GO:0005198//structural molecule activity;GO:0008047//enzyme activator activity;GO:0005539//glycosaminoglycan binding;GO:0019899//enzyme binding;GO:0008047//enzyme activator activity	GO:0007599//hemostasis;GO:0002526//acute inflammatory response;GO:0006887//exocytosis;GO:0048870//cell motility;GO:0034329//cell junction assembly;GO:0051345//positive regulation of hydrolase activity;GO:0000904//cell morphogenesis involved in differentiation;GO:0031589//cell-substrate adhesion;GO:0006464//cellular protein modification process;GO:0002376//immune system process;GO:0001775//cell ac…	gi|311213923|ref|NP_001185641.1|/0/fibronectin precursor [Gallus gallus]
ENSGALG00000018361	1818	190698	0.9972	14706.9	164574	0.9994	13611.7	99328	0.9972	7677.46	-	-	-	-	-	-	-
ENSGALG00000018364	1378	188407	0.9993	19169.8	168035	0.9993	18335.6	103665	0.9993	10571.2	-	-	-	-	-	-	-
ENSGALG00000001559	1377	181670	0.9935	18497.7	159233	0.9985	17387.8	137469	0.9927	14028.5	-	-	K13912|1|5e-06|53.1|mmu:12945|deleted in malignant brain tumors 1 protein	GO:0031224//intrinsic to membrane;GO:0031012//extracellular matrix	GO:0005515//protein binding	GO:0009566//fertilization	gi|54610206|gb|AAV35195.1|/0/zona pellucida C [Gallus gallus]
ENSGALG00000018360	1143	170518	0.9991	20916.7	154443	0.9991	20317.4	103853	0.9983	12767.7	-	-	-	-	-	-	-
ENSGALG00000018370	684	155106	0.9985	31793.8	150752	0.9942	33140	101103	0.9971	20770.5	-	-	-	-	-	-	-
ENSGALG00000018378	1041	152733	0.9981	20570.8	133304	0.9942	19254.7	70312	0.9933	9491.14	-	-	-	-	-	-	-
ENSGALG00000018368	684	139492	0.9985	28593.2	132196	0.9985	29060.8	89409	0.9985	18368.1	-	-	-	-	-	-	-
ENSGALG00000028058	1464	131847	0.5437	12627	87802	0.543	9017.97	64819	0.5423	6221.59	-	-	K06512|1|9e-60|231|gga:430678|leukocyte immunoglobulin-like receptor;K04328|2|7e-17|89.4|gga:100859369|free fatty acid receptor 2;K14377|3|5e-12|73.2|oaa:100085930|osteoclast-associated immunoglobulin-like receptor	-	-	-	gi|363747204|ref|XP_003643946.1|/6.19428e-92/PREDICTED: T-cell-interacting, activating receptor on myeloid cells protein 1-like isoform 1 [Gallus gallus]
ENSGALG00000009621	1685	130872	0.9982	10889.7	144274	0.9994	12874.6	154447	0.9964	12880.1	-	-	K05692|1|0.0|759|mgp:100303677|actin beta/gamma 1	GO:0035097//histone methyltransferase complex;GO:0043005//neuron projection;GO:0005856//cytoskeleton;GO:0044444//cytoplasmic part;GO:0043189//H4/H2A histone acetyltransferase complex	GO:0008092//cytoskeletal protein binding;GO:0019900//kinase binding;GO:0005198//structural molecule activity;GO:0032559	GO:0051084//'de novo' posttranslational protein folding;GO:0048667//cell morphogenesis involved in neuron differentiation;GO:0006935//chemotaxis;GO:0045216//cell-cell junction organization;GO:0007599//hemostasis	gi|45269029|gb|AAS55927.1|/0/cytoskeletal beta actin, partial [Sus scrofa]
ENSGALG00000018367	784	97036	0.9974	17353.5	86135	0.9987	16520	63483	0.9987	11378.4	-	-	-	-	-	-	-
ENSGALG00000018382	975	95388	0.9979	13717	81260	0.9979	12531.9	42105	0.9979	6068.33	-	-	-	-	-	-	-
ENSGALG00000026742	1029	55976	0.9504	7627.04	67156	0.9572	9813.29	35621	0.9349	4864.41	-	-	-	-	-	-	-
ENSGALG00000021717	165	45893	0.9879	38997.1	38820	0.9879	35376.7	25752	0.9939	21931.4	-	-	-	-	-	-	-
ENSGALG00000014442	1205	39577	0.9992	4604.95	41384	0.9992	5164.05	42851	0.9992	4997.05	-	-	K00134|1|0.0|654|mgp:100303685|glyceraldehyde 3-phosphate dehydrogenase [EC:1.2.1.12]	GO:0043231//intracellular membrane-bounded organelle;GO:0044444//cytoplasmic part	GO:0016769//transferase activity, transferring nitrogenous groups;GO:0000166//nucleotide binding	GO:0006007//glucose catabolic process;GO:0006915//apoptotic process;GO:0031647//regulation of protein stability;GO:0018119//peptidyl-cysteine S-nitrosylation;GO:0090174	gi|46048961|ref|NP_989636.1|/0/glyceraldehyde-3-phosphate dehydrogenase [Gallus gallus]
ENSGALG00000015105	1865	37501	0.9796	2819.25	32104	0.9802	2588.37	25243	0.9769	1901.96	-	-	K00020|1|5e-07|57.0|aag:AaeL_AAEL006684|3-hydroxyisobutyrate dehydrogenase [EC:1.1.1.31]	-	-	-	gi|167830496|ref|NP_001026781.2|/0/lens epithelium-derived growth factor [Gallus gallus]
ENSGALG00000009052	2705	27428	0.9704	1421.66	22298	0.9619	1239.49	24772	0.9638	1286.87	-	-	-	GO:0043231//intracellular membrane-bounded organelle	-	GO:0032501//multicellular organismal process;GO:0006355//regulation of transcription, DNA-dependent	gi|326914891|ref|XP_003203756.1|/4.2914e-42/PREDICTED: protein LBH-like [Meleagris gallopavo]
ENSGALG00000028749	1826	25318	0.9923	1944.01	30279	0.9984	2493.37	30933	0.9923	2380.46	-	-	K05692|1|0.0|759|aml:100466132|actin beta/gamma 1	GO:0043005//neuron projection;GO:0005884//actin filament;GO:0043189//H4/H2A histone acetyltransferase complex;GO:0035097//histone methyltransferase complex;GO:0043292//contractile fiber	GO:0005198//structural molecule activity;GO:0008092//cytoskeletal protein binding;GO:0032559;GO:0019900//kinase binding	GO:0007599//hemostasis;GO:0048667//cell morphogenesis involved in neuron differentiation;GO:0010038//response to metal ion;GO:0006935//chemotaxis;GO:0051084//'de novo' posttranslational protein folding;GO:0031032//actomyosin structure organization;GO:0045216//cell-cell junction organization	gi|301792411|ref|XP_002931172.1|/0/PREDICTED: actin, cytoplasmic 2-like [Ailuropoda melanoleuca]
ENSGALG00000004184	2169	24582	0.9562	1589.01	23876	0.9557	1655.19	30570	0.9562	1980.5	-	-	K08136|1|2e-13|77.0|dre:562002|sparc/osteonectin, cwcv and kazal-like domains proteoglycan (testican)	GO:0005578//proteinaceous extracellular matrix;GO:0005578//proteinaceous extracellular matrix	GO:0046872//metal ion binding;GO:0046872//metal ion binding	GO:0023052//signaling;GO:0070848//response to growth factor stimulus;GO:0008283//cell proliferation;GO:0023052//signaling;GO:0070848//response to growth factor stimulus;GO:0008283//cell proliferation	gi|45383337|ref|NP_989741.1|/7.84831e-177/SPARC precursor [Gallus gallus]
ENSGALG00000009155	2429	22597	0.8427	1304.35	10144	0.8551	627.953	7152	0.8695	413.752	-	-	-	-	-	-	gi|50740149|ref|XP_419377.1|/0/PREDICTED: secretogranin-1 [Gallus gallus]
ENSGALG00000018366	351	20930	0.9972	8360.49	18913	0.9943	8102.12	13300	0.9886	5324.57	-	-	-	-	-	-	-
ENSGALG00000021719	297	19233	0.9899	9079.46	17931	0.9899	9078.07	10474	0.9899	4955.6	-	-	-	-	-	-	-
ENSGALG00000003803	4340	18899	0.9523	610.546	14689	0.9396	508.918	16095	0.9081	521.124	-	-	K12475|1|0.0|1172|gga:427449|disabled homolog 2	GO:0044424//intracellular part;GO:0012505//endomembrane system	GO:0005515//protein binding	GO:0043393//regulation of protein binding;GO:0006355//regulation of transcription, DNA-dependent;GO:0060071//Wnt receptor signaling pathway, planar cell polarity pathway;GO:0030178//negative regulation of Wnt receptor signaling pathway;GO:0001932//regulation of protein phosphorylation;GO:0031331	gi|363744118|ref|XP_003642979.1|/0/PREDICTED: disabled homolog 2-like [Gallus gallus]
ENSGALG00000014764	2789	18814	0.9767	945.806	16946	0.976	913.616	15029	0.9763	757.219	-	-	K00070|1|0.0|731|gga:396015|3beta-hydroxy-delta5-steroid dehydrogenase / steroid delta-isomerase [EC:1.1.1.145 5.3.3.1]	GO:0043231//intracellular membrane-bounded organelle;GO:0044444//cytoplasmic part;GO:0016020//membrane	GO:0033764//steroid dehydrogenase activity, acting on the CH-OH group of donors, NAD or NADP as acceptor	GO:0008202//steroid metabolic process	gi|45384116|ref|NP_990449.1|/0/3 beta-hydroxysteroid dehydrogenase 1 [Gallus gallus]
ENSGALG00000001250	3641	18165	0.9992	699.494	12957	0.9967	535.093	11672	0.9992	450.469	-	-	K08117|1|0.0|1305|gga:419727|amyloid beta (A4) precursor-like protein 2	GO:0031224//intrinsic to membrane;GO:0043231//intracellular membrane-bounded organelle	GO:0004866//endopeptidase inhibitor activity;GO:0005515//protein binding	GO:0007618//mating;GO:0043062//extracellular structure organization;GO:0050905//neuromuscular process;GO:0007420//brain development;GO:0030003//cellular cation homeostasis;GO:0007610//behavior;GO:0010469//regulation of receptor activity	gi|309951118|ref|NP_001006317.2|/0/amyloid-like protein 2 precursor [Gallus gallus]
ENSGALG00000015917	1684	18120	0.9994	1508.64	19038	0.9982	1699.9	20571	0.997	1716.54	-	-	K03231|1|0.0|877|mgp:100549103|elongation factor 1-alpha	GO:0043234//protein complex;GO:0044444//cytoplasmic part	GO:0017111//nucleoside-triphosphatase activity;GO:0008135//translation factor activity, nucleic acid binding;GO:0032561//guanyl ribonucleotide binding	GO:0006412//translation;GO:0009207	gi|426236749|ref|XP_004012330.1|/0/PREDICTED: elongation factor 1-alpha 1-like [Ovis aries]
ENSGALG00000004769	3827	17182	0.9971	629.484	14180	0.9984	557.138	20221	0.9971	742.479	-	-	K12382|1|0.0|1000|gga:395602|saposin	GO:0031224//intrinsic to membrane;GO:0005764//lysosome;GO:0044421//extracellular region part	GO:0005488//binding;GO:0030234//enzyme regulator activity	GO:0050896//response to stimulus;GO:0001775//cell activation;GO:0006887//exocytosis;GO:0006664//glycolipid metabolic process;GO:0010876//lipid localization;GO:0007599//hemostasis;GO:0003006//developmental process involved in reproduction	gi|45382219|ref|NP_990142.1|/0/proactivator polypeptide precursor [Gallus gallus]
ENSGALG00000005678	7743	16607	0.9632	300.712	15412	0.9647	299.292	32704	0.9685	593.515	-	-	K04437|1|0.0|4843|gga:378913|filamin	-	GO:0008092//cytoskeletal protein binding	-	gi|71896431|ref|NP_001025512.1|/0/filamin-B [Gallus gallus]
ENSGALG00000027201	1716	16250	0.9994	1327.72	17126	0.9994	1500.67	13651	0.9983	1117.86	-	-	-	-	-	-	-
ENSGALG00000015003	3323	15956	0.9982	673.23	13325	0.9994	602.951	19469	0.9982	823.291	-	-	K01539|1|0.0|1924|mgp:100303690|sodium/potassium-transporting ATPase subunit alpha [EC:3.6.3.9]	GO:0048770;GO:0031224//intrinsic to membrane;GO:0044459//plasma membrane part	GO:0016791//phosphatase activity;GO:0008556//potassium-transporting ATPase activity;GO:0032559;GO:0043169//cation binding	GO:0042221//response to chemical stimulus;GO:0006704//glucocorticoid biosynthetic process;GO:0008016//regulation of heart contraction;GO:0030001//metal ion transport;GO:0009206;GO:0006942//regulation of striated muscle contraction	gi|326912857|ref|XP_003202762.1|/0/PREDICTED: sodium/potassium-transporting ATPase subunit alpha-1 [Meleagris gallopavo]
ENSGALG00000000364	768	14071	0.9974	2568.82	14759	0.9974	2889.62	9173	0.9974	1678.38	-	-	-	GO:0044459//plasma membrane part;GO:0044424//intracellular part;GO:0044421//extracellular region part	GO:0005102//receptor binding	GO:0001666//response to hypoxia;GO:0033273//response to vitamin;GO:0030002//cellular anion homeostasis;GO:0006875//cellular metal ion homeostasis;GO:0051384//response to glucocorticoid stimulus;GO:0007165//signal transduction;GO:0007275//multicellular organismal development;GO:0007154//cell communication;GO:0003006//developmental process involved in reproduction;GO:0051591//response to cAMP	gi|118101318|ref|XP_425760.2|/3.84264e-132/PREDICTED: stanniocalcin-1 [Gallus gallus]
ENSGALG00000015780	1718	14032	0.9948	1145.16	13238	0.9983	1158.63	8376	0.9983	685.099	-	-	-	-	GO:0005488//binding	-	gi|59709479|ref|NP_001012291.1|/2.67066e-145/proline-rich nuclear receptor coactivator 1 [Gallus gallus]
ENSGALG00000010164	4866	13995	0.9694	403.246	9792	0.9577	302.583	8265	0.9599	238.677	-	-	K11647|1|0.0|2222|gga:396040|SWI/SNF-related matrix-associated actin-dependent regulator of chromatin subfamily A member 2/4 [EC:3.6.4.-]	GO:0031981//nuclear lumen;GO:0070603//SWI/SNF superfamily-type complex;GO:0005856//cytoskeleton	GO:0003712//transcription cofactor activity;GO:0003676//nucleic acid binding;GO:0032559;GO:0042623//ATPase activity, coupled	GO:0048731;GO:0000122//negative regulation of transcription from RNA polymerase II promoter;GO:0008283//cell proliferation;GO:0034728//nucleosome organization;GO:0016568//chromatin modification	gi|45384078|ref|NP_990470.1|/0/probable global transcription activator SNF2L2 [Gallus gallus]
ENSGALG00000002909	2272	13630	0.9991	841.118	13432	0.9842	888.951	14247	0.9806	881.16	-	-	K06827|1|0.0|672|gga:374135|connective tissue growth factor	GO:0044431//Golgi apparatus part;GO:0031012//extracellular matrix	GO:0019838//growth factor binding;GO:0005102//receptor binding;GO:0005539//glycosaminoglycan binding	GO:0010952//positive regulation of peptidase activity;GO:0045989//positive regulation of striated muscle contraction;GO:0010467//gene expression;GO:0010557//positive regulation of macromolecule biosynthetic process;GO:0006816//calcium ion transport;GO:0007568//aging;GO:0008283//cell proliferation;GO:0016337//cell-cell adhesion;GO:0043627//response to estrogen stimulus;GO:0006259//DNA metabolic pr…	gi|45383590|ref|NP_989605.1|/0/connective tissue growth factor precursor [Gallus gallus]
ENSGALG00000014877	4110	12180	0.9927	415.504	7924	0.9922	289.9	12843	0.9934	439.101	-	-	K06535|1|1e-18|96.7|mgp:100538809|basigin	-	-	-	gi|45383061|ref|NP_989888.1|/5.77826e-166/embigin [Gallus gallus]
ENSGALG00000006343	1466	12031	0.9236	1150.63	11059	0.8704	1134.3	10445	0.9168	1001.18	-	-	K12313|1|0.0|765|acs:100551887|actin, aortic smooth muscle	GO:0043292//contractile fiber;GO:0032432//actin filament bundle	GO:0005198//structural molecule activity;GO:0032559	GO:0051707//response to other organism;GO:0007015//actin filament organization;GO:0048747//muscle fiber development;GO:0006939//smooth muscle contraction;GO:0008015//blood circulation	gi|4501883|ref|NP_001604.1|/0/actin, aortic smooth muscle [Homo sapiens]
ENSGALG00000006512	3972	11908	0.5773	420.338	10878	0.6143	411.799	13243	0.5952	468.508	-	-	K03283|1|0.0|1124|mgp:100551334|heat shock 70kDa protein 1/8	GO:0032991//macromolecular complex;GO:0048770;GO:0030665//clathrin-coated vesicle membrane	GO:0005515//protein binding;GO:0032559;GO:0016887//ATPase activity	GO:0016070//RNA metabolic process;GO:0009207;GO:0048193//Golgi vesicle transport;GO:0001505//regulation of neurotransmitter levels;GO:0006950//response to stress;GO:0051704;GO:0051084//'de novo' posttranslational protein folding;GO:0007049//cell cycle	gi|161408079|dbj|BAF94143.1|/0/heat shock protein 70B [Alligator mississippiensis]
ENSGALG00000006606	8424	11908	0.846	198.194	7190	0.835	128.338	6271	0.8245	104.606	-	-	-	GO:0031224//intrinsic to membrane	-	-	gi|363727424|ref|XP_416843.3|/0/PREDICTED: KIAA1324-like [Gallus gallus]
ENSGALG00000014450	1794	11248	0.9972	879.068	12963	0.9972	1086.5	16246	0.9922	1272.52	-	-	K13126|1|0.0|1051|tgu:100223990|polyadenylate-binding protein	GO:0005681//spliceosomal complex;GO:0044444//cytoplasmic part	GO:0003729//mRNA binding;GO:0005515//protein binding;GO:0090079	GO:0006412//translation;GO:0000377;GO:0031124//mRNA 3'-end processing;GO:0043488//regulation of mRNA stability;GO:0000288//nuclear-transcribed mRNA catabolic process, deadenylation-dependent decay	gi|449284083|gb|EMC90664.1|/0/Polyadenylate-binding protein 1, partial [Columba livia]
ENSGALG00000009856	5275	11117	0.9973	295.484	6248	0.9945	178.1	11525	0.996	307.014	-	-	K01137|1|0.0|1073|gga:417829|N-acetylglucosamine-6-sulfatase [EC:3.1.6.14]	GO:0000323//lytic vacuole	GO:0008484//sulfuric ester hydrolase activity;GO:0043169//cation binding;GO:0030247//polysaccharide binding;GO:0043168	GO:0006027//glycosaminoglycan catabolic process	gi|313760582|ref|NP_001186488.1|/0/N-acetylglucosamine-6-sulfatase precursor [Gallus gallus]
ENSGALG00000014978	4728	10991	0.9994	325.934	9823	0.9979	312.401	9702	0.9989	288.352	-	-	K05767|1|0.0|2227|hsa:10788|IQ motif containing GTPase activating protein	-	-	-	gi|449514418|ref|XP_004174296.1|/0/PREDICTED: ras GTPase-activating-like protein IQGAP2 isoform 1 [Taeniopygia guttata]
ENSGALG00000012533	7005	10933	0.9991	218.827	11678	0.9989	250.672	22790	0.9989	457.168	-	-	K10352|1|0.0|3220|gga:396469|myosin heavy chain	GO:0005911//cell-cell junction;GO:0032991//macromolecular complex;GO:0043231//intracellular membrane-bounded organelle;GO:0032432//actin filament bundle;GO:0015630//microtubule cytoskeleton;GO:0032155;GO:0031252//cell leading edge;GO:0031254//trailing edge;GO:0005887//integral to plasma membrane;GO:0044444//cytoplasmic part;GO:0045202//synapse	GO:0003779//actin binding;GO:0042802//identical protein binding;GO:0032559;GO:0003774//motor activity;GO:0042623//ATPase activity, coupled	GO:0007166//cell surface receptor signaling pathway;GO:0006810//transport;GO:0043542//endothelial cell migration;GO:0007127//meiosis I;GO:0007155//cell adhesion;GO:0001767;GO:0007051//spindle organization;GO:0065008;GO:0002573//myeloid leukocyte differentiation;GO:0000902//cell morphogenesis;GO:0043009//chordate embryonic development;GO:0009207;GO:0000768//syncytium formation by plasma membrane f…	gi|45382693|ref|NP_990808.1|/0/myosin-9 [Gallus gallus]
ENSGALG00000005587	4212	10813	0.9983	359.938	9781	0.9983	349.173	18908	0.9993	630.808	-	-	K03260|1|0.0|1447|mgp:100542123|translation initiation factor 4G	-	-	GO:0006412//translation	gi|326919984|ref|XP_003206256.1|/0/PREDICTED: eukaryotic translation initiation factor 4 gamma 2-like [Meleagris gallopavo]
ENSGALG00000021397	1251	10165	0.5675	1139.25	7467	0.6075	897.499	6409	0.5931	719.901	-	-	-	-	-	GO:0048731	gi|118104566|ref|XP_001231983.1|/1.80958e-25/PREDICTED: small EDRK-rich factor 1 [Gallus gallus]
ENSGALG00000009601	2959	9919	0.9943	469.994	5152	0.9845	261.804	5793	0.9841	275.105	-	-	K06825|1|1e-36|156|gga:373992|fibrillin 1	-	GO:0046872//metal ion binding	GO:0050789//regulation of biological process;GO:0009987//cellular process	gi|71896973|ref|NP_001025911.1|/0/protein NEL precursor [Gallus gallus]
ENSGALG00000001992	2538	9877	0.9488	545.636	11342	0.9511	671.96	13425	0.9582	743.297	-	-	K00873|1|0.0|1011|tgu:100218728|pyruvate kinase [EC:2.7.1.40]	GO:0043231//intracellular membrane-bounded organelle;GO:0044444//cytoplasmic part;GO:0016020//membrane	GO:0031420;GO:0016301//kinase activity;GO:0032559;GO:0031420;GO:0016301//kinase activity;GO:0032559	GO:0008219//cell death;GO:0006796//phosphate-containing compound metabolic process;GO:0006007//glucose catabolic process;GO:0006007//glucose catabolic process	gi|449470890|ref|XP_002192134.2|/0/PREDICTED: pyruvate kinase muscle isozyme-like [Taeniopygia guttata]
ENSGALG00000000619	2965	9790	0.9261	462.943	8056	0.9234	408.545	4960	0.9046	235.07	-	-	K08767|1|2e-162|574|gga:769087|angiopoietin-like 4	GO:0005576//extracellular region	-	GO:0009987//cellular process;GO:0051259//protein oligomerization;GO:0044092//negative regulation of molecular function;GO:0050790//regulation of catalytic activity;GO:0006950//response to stress	gi|363743646|ref|XP_001232284.2|/0/PREDICTED: angiopoietin-related protein 4 [Gallus gallus]
ENSGALG00000011826	1635	9691	0.9927	831.037	5504	0.9963	506.181	5773	0.9872	496.162	-	-	-	-	GO:0003824//catalytic activity	GO:0006629//lipid metabolic process	gi|326912090|ref|XP_003202387.1|/0/PREDICTED: phospholipase B-like 1-like [Meleagris gallopavo]
ENSGALG00000010246	6467	9366	0.9808	203.058	9777	0.9807	227.325	12331	0.9818	267.939	-	-	-	-	GO:0005488//binding	GO:0051234//establishment of localization;GO:0010876//lipid localization	gi|363727648|ref|XP_416108.3|/0/PREDICTED: oxysterol-binding protein-related protein 8 [Gallus gallus]
ENSGALG00000006876	1997	9200	0.9639	645.921	7285	0.9614	548.525	7378	0.9639	519.159	-	-	K13289|1|0.0|943|gga:428163|cathepsin A (carboxypeptidase C) [EC:3.4.16.5]	GO:0000323//lytic vacuole;GO:0031981//nuclear lumen	GO:0005488//binding;GO:0004180//carboxypeptidase activity;GO:0030234//enzyme regulator activity	GO:0019538//protein metabolic process;GO:0015031//protein transport	gi|71895603|ref|NP_001026662.1|/0/lysosomal protective protein precursor [Gallus gallus]
ENSGALG00000001000	2324	9019	0.9996	544.116	9316	0.9996	602.752	10823	0.9996	654.412	-	-	K09490|1|0.0|1189|gga:396487|heat shock 70kDa protein 5	GO:0043234//protein complex;GO:0031227//intrinsic to endoplasmic reticulum membrane;GO:0048770	GO:0004869//cysteine-type endopeptidase inhibitor activity;GO:0046872//metal ion binding;GO:0032559;GO:0017111//nucleoside-triphosphatase activity;GO:0043021//ribonucleoprotein complex binding;GO:0019899//enzyme binding	GO:0007179//transforming growth factor beta receptor signaling pathway;GO:0010466//negative regulation of peptidase activity;GO:0001775//cell activation;GO:0006887//exocytosis;GO:0009790//embryo development;GO:0016567//protein ubiquitination;GO:0009207;GO:0030968//endoplasmic reticulum unfolded protein response;GO:0032268//regulation of cellular protein metabolic process;GO:0007599//hemostasis;GO…	gi|45382769|ref|NP_990822.1|/0/78 kDa glucose-regulated protein precursor [Gallus gallus]
ENSGALG00000015987	6349	8966	0.6822	197.999	5482	0.6924	129.831	5013	0.668	110.951	-	-	K15310|1|3e-142|508|gga:420232|tumor protein p53-inducible nuclear protein 1	-	-	-	gi|71896503|ref|NP_001026117.1|/2.68071e-141/tumor protein p53-inducible nuclear protein 1 [Gallus gallus]
ENSGALG00000002377	1727	8944	0.9983	726.121	15829	0.9994	1378.18	22164	0.9994	1803.41	-	-	K01689|1|0.0|860|mgp:100543180|enolase [EC:4.2.1.11]	GO:0016020//membrane;GO:0043231//intracellular membrane-bounded organelle;GO:0030016//myofibril;GO:0043234//protein complex	GO:0004175//endopeptidase activity;GO:0005198//structural molecule activity;GO:0003712//transcription cofactor activity;GO:0001071//nucleic acid binding transcription factor activity;GO:0003676//nucleic acid binding;GO:0046872//metal ion binding;GO:0016836//hydro-lyase activity	GO:0006357//regulation of transcription from RNA polymerase II promoter;GO:0051707//response to other organism;GO:0006007//glucose catabolic process;GO:0016049//cell growth	gi|326932384|ref|XP_003212299.1|/0/PREDICTED: alpha-enolase-like [Meleagris gallopavo]
ENSGALG00000008677	1383	8830	0.9986	895.175	10957	0.9978	1191.28	16516	0.9978	1678.12	-	-	K07606|1|0.0|878|gga:420519|vimentin	GO:0043005//neuron projection;GO:0034399//nuclear periphery;GO:0044444//cytoplasmic part;GO:0005882//intermediate filament;GO:0016020//membrane	GO:0019900//kinase binding;GO:0005198//structural molecule activity	GO:0021782//glial cell development;GO:0045104//intermediate filament cytoskeleton organization;GO:0048708//astrocyte differentiation;GO:0010975//regulation of neuron projection development	gi|114326309|ref|NP_001041541.1|/0/vimentin [Gallus gallus]
ENSGALG00000012790	9229	8403	0.9878	127.658	9613	0.9857	156.621	14288	0.9887	217.549	-	-	K10381|1|0.0|4724|mgp:100540737|desmoplakin	GO:0005856//cytoskeleton;GO:0005913//cell-cell adherens junction	GO:0005515//protein binding;GO:0005198//structural molecule activity	GO:0006915//apoptotic process;GO:0009611//response to wounding;GO:0009913//epidermal cell differentiation;GO:0006464//cellular protein modification process	gi|363730417|ref|XP_418957.3|/0/PREDICTED: desmoplakin isoform 2 [Gallus gallus]
ENSGALG00000004509	964	8351	0.972	1214.59	9155	0.9678	1427.99	9571	0.9015	1395.15	-	-	K08770|1|1e-162|572|ssc:396966|ubiquitin C	GO:0030139//endocytic vesicle;GO:0031090//organelle membrane;GO:0031981//nuclear lumen;GO:0015630//microtubule cytoskeleton	GO:0005488//binding	GO:0051091//positive regulation of sequence-specific DNA binding transcription factor activity;GO:0050851//antigen receptor-mediated signaling pathway;GO:0022613//ribonucleoprotein complex biogenesis;GO:0006259//DNA metabolic process;GO:0051320//S phase;GO:0030330//DNA damage response, signal transduction by p53 class mediator;GO:0043066//negative regulation of apoptotic process;GO:0007173//epide…	gi|444434925|dbj|BAM77037.1|/9.05394e-162/ubiquitin C [Homo sapiens]
ENSGALG00000024488	2303	8338	0.9983	507.619	8961	0.9987	585.07	11565	0.9996	705.654	-	-	K06520|1|1e-56|222|gga:418662|CD99 antigen	-	-	-	gi|310772242|ref|NP_001185580.1|/9.62895e-56/CD99 antigen precursor [Gallus gallus]
ENSGALG00000003532	2611	8279	0.9862	444.57	8153	0.9862	469.522	8204	0.9862	441.528	-	-	K12823|1|0.0|1158|gga:395629|ATP-dependent RNA helicase DDX5/DBP2 [EC:3.6.4.13]	GO:0005681//spliceosomal complex;GO:0031981//nuclear lumen	GO:0000989//transcription factor binding transcription factor activity;GO:0003676//nucleic acid binding;GO:0042623//ATPase activity, coupled;GO:0004386//helicase activity;GO:0032559	GO:0000377;GO:0040007//growth	gi|45382259|ref|NP_990158.1|/0/probable ATP-dependent RNA helicase DDX5 [Gallus gallus]
ENSGALG00000007220	868	8271	0.9931	1336	46423	0.9954	8041.9	73531	0.9988	11903.9	-	-	K00522|1|4e-103|374|gga:395970|ferritin heavy chain [EC:1.16.3.1]	GO:0043231//intracellular membrane-bounded organelle;GO:0044444//cytoplasmic part	GO:0016724;GO:0005506//iron ion binding	GO:0000041//transition metal ion transport;GO:0006875//cellular metal ion homeostasis;GO:0002376//immune system process;GO:0010939//regulation of necrotic cell death;GO:0048193//Golgi vesicle transport;GO:0008152//metabolic process;GO:0008283//cell proliferation	gi|45384172|ref|NP_990417.1|/3.03568e-102/ferritin heavy chain [Gallus gallus]
ENSGALG00000026077	1447	8184	0.9959	792.988	9163	0.9959	952.17	9022	0.9959	876.141	-	-	K01623|1|0.0|666|gga:395492|fructose-bisphosphate aldolase, class I [EC:4.1.2.13]	GO:0043231//intracellular membrane-bounded organelle;GO:0043005//neuron projection;GO:0043232;GO:0044444//cytoplasmic part	GO:0016832//aldehyde-lyase activity;GO:0005515//protein binding	GO:0006007//glucose catabolic process;GO:0012501//programmed cell death;GO:0009719;GO:0051260//protein homooligomerization;GO:0009887//organ morphogenesis;GO:0051262//protein tetramerization;GO:0006000//fructose metabolic process;GO:0006950//response to stress;GO:0010033//response to organic substance	gi|330417943|ref|NP_001193425.1|/0/fructose-bisphosphate aldolase C [Gallus gallus]
ENSGALG00000005823	5065	8134	0.9998	225.162	7246	0.9994	215.112	12174	0.9996	337.749	-	-	K13210|1|7e-09|64.7|nve:NEMVE_v1g244532|far upstream element-binding protein;K12889|2|2e-08|63.5|ptr:459300|poly(rC)-binding protein 1;K13162|3|1e-07|60.5|mgp:100545116|poly(rC)-binding protein 2/3/4;K12886|5|7e-07|58.2|smm:Smp_065580.3|heterogeneous nuclear ribonucleoprotein K	GO:0043231//intracellular membrane-bounded organelle	GO:0003676//nucleic acid binding	GO:0016125//sterol metabolic process;GO:0051234//establishment of localization;GO:0010876//lipid localization	gi|326925786|ref|XP_003209090.1|/0/PREDICTED: vigilin-like [Meleagris gallopavo]
ENSGALG00000016609	2595	8055	0.9946	435.209	5847	0.9961	338.798	4496	0.9973	243.461	-	-	K11507|1|1e-173|611|gga:422014|centromere protein O	GO:0043231//intracellular membrane-bounded organelle;GO:0044427//chromosomal part	-	GO:0009987//cellular process	gi|93102249|dbj|BAE93415.1|/3.11378e-175/centromere protein [Gallus gallus]
ENSGALG00000020260	2449	8047	0.989	460.696	7296	0.9976	447.962	8173	0.9931	468.956	-	-	-	GO:0031090//organelle membrane;GO:0031224//intrinsic to membrane;GO:0031981//nuclear lumen	GO:0004871//signal transducer activity;GO:0008289//lipid binding;GO:0005506//iron ion binding	-	gi|429903872|ref|NP_001258868.1|/2.1599e-61/membrane-associated progesterone receptor component 1 [Gallus gallus]
ENSGALG00000005930	3360	8023	0.9964	334.786	7472	0.9955	334.382	8105	0.9961	338.964	-	-	K10382|1|1e-13|79.7|mgp:100542468|dystonin;K06115|3|7e-13|77.4|bfo:BRAFLDRAFT_93030|spectrin beta	GO:0044424//intracellular part;GO:0005902//microvillus	GO:0046872//metal ion binding;GO:0008092//cytoskeletal protein binding	-	gi|57530180|ref|NP_001006431.1|/0/plastin-3 [Gallus gallus]
ENSGALG00000001830	3430	8019	0.8481	327.79	7951	0.8682	348.556	9766	0.8808	400.094	-	-	K03234|1|0.0|1674|mgp:100550959|elongation factor 2	GO:0032991//macromolecular complex;GO:0044444//cytoplasmic part;GO:0032991//macromolecular complex;GO:0044444//cytoplasmic part	GO:0017111//nucleoside-triphosphatase activity;GO:0008135//translation factor activity, nucleic acid binding;GO:0032561//guanyl ribonucleotide binding;GO:0017111//nucleoside-triphosphatase activity;GO:0008135//translation factor activity, nucleic acid binding;GO:0032561//guanyl ribonucleotide binding	GO:0006412//translation;GO:0009207;GO:0006412//translation;GO:0009207	gi|326924035|ref|XP_003208238.1|/0/PREDICTED: LOW QUALITY PROTEIN: elongation factor 2-like [Meleagris gallopavo]
ENSGALG00000014999	7689	7660	0.9759	139.678	3696	0.97	72.2782	3452	0.9726	63.0871	-	-	K10429|1|0.0|2814|gga:396174|microtubule-associated protein 1	-	-	-	gi|118103949|ref|XP_001231729.1|/0/PREDICTED: uncharacterized protein LOC396174 [Gallus gallus]
ENSGALG00000009474	3380	7107	0.9947	294.808	8987	0.9926	399.8	10863	0.9938	451.62	-	-	K05699|1|0.0|1469|tgu:100221879|actinin alpha	GO:0031981//nuclear lumen;GO:0032432//actin filament bundle;GO:0005913//cell-cell adherens junction;GO:0031674//I band;GO:0030425//dendrite;GO:0031091//platelet alpha granule;GO:0005924//cell-substrate adherens junction;GO:0012505//endomembrane system;GO:0005856//cytoskeleton;GO:0031981//nuclear lumen;GO:0005924//cell-substrate adherens junction;GO:0031674//I band;GO:0031091//platelet alpha granu…	GO:0005102//receptor binding;GO:0003779//actin binding;GO:0046872//metal ion binding;GO:0046872//metal ion binding;GO:0005102//receptor binding;GO:0003779//actin binding;GO:0005102//receptor binding;GO:0003779//actin binding;GO:0046872//metal ion binding;GO:0005102//receptor binding;GO:0003779//actin binding;GO:0046872//metal ion binding;GO:0042802//identical protein binding	GO:0007599//hemostasis;GO:0033121;GO:0006887//exocytosis;GO:0007044//cell-substrate junction assembly;GO:0007015//actin filament organization;GO:0006915//apoptotic process;GO:0050804//regulation of synaptic transmission;GO:0001775//cell activation;GO:0048523//negative regulation of cellular process;GO:0048523//negative regulation of cellular process;GO:0006915//apoptotic process;GO:0001775//cell …	gi|13124665|sp|P05094.3|ACTN1_CHICK/0/RecName: Full=Alpha-actinin-1; AltName: Full=Alpha-actinin cytoskeletal isoform; AltName: Full=F-actin cross-linking protein; AltName: Full=Non-muscle alpha-actinin-1
ENSGALG00000009519	3214	7100	0.5289	309.729	6981	0.4916	326.601	5303	0.462	231.855	-	-	K01476|1|4e-172|606|gga:423272|arginase [EC:3.5.3.1]	GO:0044429//mitochondrial part	GO:0016813//hydrolase activity, acting on carbon-nitrogen (but not peptide) bonds, in linear amidines;GO:0043169//cation binding;GO:0019899//enzyme binding	GO:0032496//response to lipopolysaccharide;GO:0009611//response to wounding;GO:0012501//programmed cell death;GO:0010958//regulation of amino acid import;GO:0044271//cellular nitrogen compound biosynthetic process;GO:0009064//glutamine family amino acid metabolic process;GO:0033273//response to vitamin;GO:0010038//response to metal ion;GO:0001101//response to acid;GO:0030323//respiratory tube dev…	gi|340523133|ref|NP_001186633.1|/3.48855e-171/arginase, type II [Gallus gallus]
ENSGALG00000008667	1796	7023	0.9994	548.259	7634	0.9989	639.133	8633	0.9989	675.453	-	-	K10363|1|2e-90|334|mgp:100551144|destrin (actin-depolymerizing factor)	GO:0015629//actin cytoskeleton	GO:0008092//cytoskeletal protein binding	GO:0030042//actin filament depolymerization	gi|326915024|ref|XP_003203822.1|/1.28401e-89/PREDICTED: destrin-like [Meleagris gallopavo]
ENSGALG00000015624	12300	7021	0.9857	80.032	4880	0.9607	59.6568	6948	0.9976	79.377	-	-	K06793|1|0.0|6447|gga:395565|chondroitin sulfate proteoglycan 2 (versican)	GO:0031012//extracellular matrix	GO:0005539//glycosaminoglycan binding;GO:0046872//metal ion binding	GO:0009987//cellular process	gi|46048882|ref|NP_990118.1|/0/versican core protein precursor [Gallus gallus]
ENSGALG00000014862	1864	6890	0.9984	518.254	3788	0.9968	305.569	4643	0.9979	350.02	-	-	K01641|1|0.0|1046|gga:396379|hydroxymethylglutaryl-CoA synthase [EC:2.3.3.10]	GO:0044444//cytoplasmic part	GO:0046912//transferase activity, transferring acyl groups, acyl groups converted into alkyl on transfer;GO:0042802//identical protein binding	GO:0009642//response to light intensity;GO:0007417//central nervous system development;GO:0010038//response to metal ion;GO:0033273//response to vitamin;GO:0032354//response to follicle-stimulating hormone stimulus;GO:0014070//response to organic cyclic compound;GO:0006720//isoprenoid metabolic process;GO:0070723//response to cholesterol;GO:0008406//gonad development;GO:0008203//cholesterol metab…	gi|45382279|ref|NP_990742.1|/0/hydroxymethylglutaryl-CoA synthase, cytoplasmic [Gallus gallus]
ENSGALG00000004357	3291	6730	0.7527	286.719	6359	0.7074	290.54	6093	0.7186	260.162	-	-	-	GO:0048770;GO:0048770	GO:0046872//metal ion binding;GO:0005543//phospholipid binding;GO:0046872//metal ion binding;GO:0005543//phospholipid binding	GO:0070838//divalent metal ion transport;GO:0006936//muscle contraction;GO:0070838//divalent metal ion transport;GO:0006936//muscle contraction	gi|50982399|gb|AAT91808.1|/0/annexin A6 [Gallus gallus]
ENSGALG00000008348	2108	6607	0.8544	439.444	5690	0.8776	405.87	6438	0.8539	429.161	-	-	K08056|1|0.0|955|gga:373899|protein disulfide isomerase family A, member 3 [EC:5.3.4.1]	GO:0044432//endoplasmic reticulum part;GO:0048770	GO:0016862//intramolecular oxidoreductase activity, interconverting keto- and enol-groups;GO:0005488//binding;GO:0004620//phospholipase activity;GO:0004175//endopeptidase activity;GO:0015036//disulfide oxidoreductase activity	GO:0035437//maintenance of protein localization in endoplasmic reticulum;GO:0006915//apoptotic process;GO:0019725//cellular homeostasis;GO:0023052//signaling;GO:0006605//protein targeting;GO:0018904;GO:0006487//protein N-linked glycosylation	gi|45383890|ref|NP_989441.1|/0/protein disulfide-isomerase A3 precursor [Gallus gallus]
ENSGALG00000009626	5994	6604	0.9967	154.476	3767	0.9853	94.4983	9881	0.999	231.646	-	-	K04659|1|0.0|2343|gga:373987|thrombospondin	GO:0009986//cell surface;GO:0005615//extracellular space;GO:0031091//platelet alpha granule	GO:0005102//receptor binding;GO:0005543//phospholipid binding;GO:0046872//metal ion binding;GO:0017134//fibroblast growth factor binding;GO:0005539//glycosaminoglycan binding;GO:0032403//protein complex binding;GO:0071813//lipoprotein particle binding;GO:0043498//cell surface binding;GO:0001948//glycoprotein binding;GO:0005518//collagen binding	GO:0007179//transforming growth factor beta receptor signaling pathway;GO:0006954//inflammatory response;GO:0010466//negative regulation of peptidase activity;GO:0042108//positive regulation of cytokine biosynthetic process;GO:0001935//endothelial cell proliferation;GO:0010595//positive regulation of endothelial cell migration;GO:0045765//regulation of angiogenesis;GO:0030194//positive regulation…	gi|313661364|ref|NP_001186382.1|/0/thrombospondin-1 precursor [Gallus gallus]
ENSGALG00000003681	3838	6581	0.9831	240.412	5338	0.9771	209.131	3351	0.9685	122.69	-	-	K03163|1|0.0|1164|mgp:100548515|DNA topoisomerase I [EC:5.99.1.2]	GO:0031981//nuclear lumen;GO:0043025//neuronal cell body;GO:0005694//chromosome;GO:0031981//nuclear lumen;GO:0043025//neuronal cell body;GO:0005694//chromosome	GO:0003916//DNA topoisomerase activity;GO:0003682//chromatin binding;GO:0032559;GO:0043566//structure-specific DNA binding;GO:0003916//DNA topoisomerase activity;GO:0003682//chromatin binding;GO:0032559;GO:0043566//structure-specific DNA binding	GO:0008219//cell death;GO:0006796//phosphate-containing compound metabolic process;GO:0051704;GO:0006261//DNA-dependent DNA replication;GO:0042221//response to chemical stimulus;GO:0009790//embryo development;GO:0008219//cell death;GO:0006796//phosphate-containing compound metabolic process;GO:0051704;GO:0006261//DNA-dependent DNA replication;GO:0042221//response to chemical stimulus;GO:0009790//…	gi|326931793|ref|XP_003212009.1|/0/PREDICTED: DNA topoisomerase 1-like [Meleagris gallopavo]
ENSGALG00000005069	4602	6540	0.9252	199.251	7199	0.9409	235.218	5693	0.9331	173.834	-	-	K11987|1|0.0|931|mgp:100550092|prostaglandin-endoperoxide synthase 2 [EC:1.14.99.1]	GO:0043231//intracellular membrane-bounded organelle;GO:0031090//organelle membrane;GO:0043231//intracellular membrane-bounded organelle;GO:0031090//organelle membrane	GO:0016705//oxidoreductase activity, acting on paired donors, with incorporation or reduction of molecular oxygen;GO:0016701//oxidoreductase activity, acting on single donors with incorporation of molecular oxygen;GO:0005506//iron ion binding;GO:0016209//antioxidant activity;GO:0016705//oxidoreductase activity, acting on paired donors, with incorporation or reduction of molecular oxygen;GO:001670…	GO:0001660//fever generation;GO:0008015//blood circulation;GO:0008283//cell proliferation;GO:0045444//fat cell differentiation;GO:0001516//prostaglandin biosynthetic process;GO:0022405//hair cycle process;GO:0001660//fever generation;GO:0008015//blood circulation;GO:0008283//cell proliferation;GO:0045444//fat cell differentiation;GO:0001516//prostaglandin biosynthetic process;GO:0022405//hair cyc…	gi|268370254|ref|NP_001161191.1|/0/prostaglandin G/H synthase 2 isoform 1 precursor [Gallus gallus]
ENSGALG00000009677	1948	6518	0.9286	469.132	5662	0.9312	437.045	4354	0.9328	314.079	-	-	K11090|1|0.0|667|gga:395268|lupus La protein	GO:0032991//macromolecular complex;GO:0031981//nuclear lumen	GO:0003723//RNA binding	GO:0016071//mRNA metabolic process;GO:0008033//tRNA processing	gi|302488427|ref|NP_001180598.1|/0/Sjogren syndrome antigen B (autoantigen La) isoform 1 [Gallus gallus]
ENSGALG00000005086	2425	6478	0.9559	374.54	3282	0.9353	203.504	6170	0.9612	357.531	-	-	K01348|1|0.0|912|gga:396424|urokinase plasminogen activator [EC:3.4.21.73]	-	GO:0004175//endopeptidase activity;GO:0004175//endopeptidase activity	GO:0019538//protein metabolic process;GO:0008283//cell proliferation;GO:0006950//response to stress;GO:0014812//muscle cell migration;GO:0019538//protein metabolic process;GO:0008283//cell proliferation;GO:0006950//response to stress;GO:0014812//muscle cell migration	gi|291575135|ref|NP_990774.2|/0/urokinase-type plasminogen activator preproprotein [Gallus gallus]
ENSGALG00000007705	2815	6375	0.7201	317.52	5738	0.719	306.498	5707	0.7187	284.885	-	-	K11294|1|4e-178|625|gga:396201|nucleolin	GO:0005634//nucleus;GO:0005634//nucleus	GO:0003676//nucleic acid binding;GO:0003676//nucleic acid binding	-	gi|45384000|ref|NP_990596.1|/0/nucleolin [Gallus gallus]
ENSGALG00000021128	1814	6364	0.9994	491.884	5440	0.9994	450.928	4606	0.9994	356.801	-	-	K11978|1|3e-100|366|dpe:Dper_GL15138|E3 ubiquitin-protein ligase UBR3 [EC:6.3.2.19]	GO:0032432//actin filament bundle;GO:0044459//plasma membrane part;GO:0042995//cell projection	GO:0003779//actin binding	GO:0048870//cell motility;GO:0007015//actin filament organization	gi|296011017|ref|NP_001171603.1|/0/fascin [Gallus gallus]
ENSGALG00000016666	1093	6329	0.9918	811.866	5561	0.9927	765.029	6332	0.9909	814.068	-	-	K01363|1|0.0|733|mgp:100544902|cathepsin B [EC:3.4.22.1]	GO:0000323//lytic vacuole;GO:0044459//plasma membrane part;GO:0009986//cell surface;GO:0048770;GO:0044421//extracellular region part	GO:0004175//endopeptidase activity;GO:0005515//protein binding	GO:0044248//cellular catabolic process;GO:0009725//response to hormone stimulus;GO:0006915//apoptotic process;GO:0010243//response to organic nitrogen;GO:0009746;GO:0019222//regulation of metabolic process;GO:0010941//regulation of cell death;GO:0019538//protein metabolic process;GO:0014706//striated muscle tissue development;GO:0034097//response to cytokine stimulus;GO:0006950//response to stres…	gi|326916753|ref|XP_003204669.1|/0/PREDICTED: cathepsin B-like [Meleagris gallopavo]
ENSGALG00000018357	522	6314	0.9962	1695.91	7011	0.9981	2019.55	4229	0.9943	1138.43	-	-	-	-	-	-	-
ENSGALG00000003806	1678	6272	0.9982	524.063	6624	0.9982	593.572	7583	0.9976	635.022	-	-	K04513|1|4e-109|395|tgu:100190386|Ras homolog gene family, member A	GO:0031090//organelle membrane;GO:0043005//neuron projection;GO:0043232;GO:0043231//intracellular membrane-bounded organelle;GO:0044444//cytoplasmic part	GO:0060089;GO:0032561//guanyl ribonucleotide binding;GO:0017111//nucleoside-triphosphatase activity;GO:0008092//cytoskeletal protein binding	GO:0051704;GO:0001775//cell activation;GO:0048858//cell projection morphogenesis;GO:0019229//regulation of vasoconstriction;GO:0048017//inositol lipid-mediated signaling;GO:0007041//lysosomal transport;GO:0007169//transmembrane receptor protein tyrosine kinase signaling pathway;GO:0043065//positive regulation of apoptotic process;GO:0014706//striated muscle tissue development;GO:0009207;GO:001604…	gi|45382667|ref|NP_990035.1|/3.29989e-108/transforming protein RhoA [Gallus gallus]
ENSGALG00000028872	5092	6126	0.784	168.678	7110	0.8195	209.955	7382	0.8596	203.716	-	-	-	GO:0043234//protein complex;GO:0005770//late endosome;GO:0044421//extracellular region part	GO:0046872//metal ion binding	GO:0051707//response to other organism;GO:0006875//cellular metal ion homeostasis;GO:0070838//divalent metal ion transport;GO:0043066//negative regulation of apoptotic process	gi|45382329|ref|NP_990729.1|/2.82492e-85/translationally-controlled tumor protein homolog [Gallus gallus]
ENSGALG00000012659	3193	6094	0.9743	267.592	4300	0.9724	202.495	5275	0.9756	232.147	-	-	K13999|1|0.0|897|gga:418073|cytoskeleton-associated protein 4	GO:0016020//membrane;GO:0044444//cytoplasmic part;GO:0043227//membrane-bounded organelle	-	-	gi|363727954|ref|XP_416309.3|/0/PREDICTED: cytoskeleton-associated protein 4 [Gallus gallus]
ENSGALG00000013809	5775	6066	0.7794	147.272	4556	0.7801	118.625	4044	0.7739	98.4009	-	-	K08112|1|4e-08|62.4|gga:418794|glypican 6;K11593|2|5e-07|58.9|mgp:100539655|eukaryotic translation initiation factor 2C;K07151|3|9e-06|54.7|mgp:100547170|dolichyl-diphosphooligosaccharide--protein glycosyltransferase [EC:2.4.1.119]	-	-	-	gi|459683832|ref|NP_001264034.1|/0/AD012Z protein [Gallus gallus]
ENSGALG00000007711	1398	5857	0.9878	587.405	6430	0.9971	691.591	6606	0.9979	664.005	-	-	K02930|1|1e-175|615|gga:415551|large subunit ribosomal protein L4e	GO:0031981//nuclear lumen;GO:0015934//large ribosomal subunit	GO:0003676//nucleic acid binding;GO:0005198//structural molecule activity	GO:0006412//translation;GO:0019080;GO:0031016//pancreas development	gi|55926194|ref|NP_001007480.1|/8.47951e-175/60S ribosomal protein L4 [Gallus gallus]
ENSGALG00000005001	1578	5766	0.9968	512.315	5543	0.9975	528.181	5739	0.9956	511.057	-	-	K09250|1|4e-96|352|gga:395731|cellular nucleic acid-binding protein	GO:0043231//intracellular membrane-bounded organelle;GO:0044444//cytoplasmic part	GO:0003723//RNA binding;GO:0046914//transition metal ion binding;GO:0001071//nucleic acid binding transcription factor activity;GO:0043566//structure-specific DNA binding	GO:0006357//regulation of transcription from RNA polymerase II promoter;GO:0008283//cell proliferation;GO:0008203//cholesterol metabolic process	gi|2665788|gb|AAB88490.1|/1.02081e-95/cellular nucleic acid binding protein [Gallus gallus]
ENSGALG00000007273	3827	5763	0.9561	211.135	5889	0.9537	231.381	4559	0.9762	167.398	-	-	K09489|1|0.0|1494|gga:416339|heat shock 70kDa protein 4	GO:0031981//nuclear lumen	GO:0032559	GO:0006612//protein targeting to membrane;GO:0051131//chaperone-mediated protein complex assembly;GO:0006950//response to stress	gi|118097631|ref|XP_414655.2|/0/PREDICTED: heat shock 70 kDa protein 4 isoform 2 [Gallus gallus]
ENSGALG00000011330	13969	5762	0.9801	57.8332	4428	0.958	47.6637	7538	0.991	75.8282	-	-	K10413|1|0.0|8950|mgp:100548545|dynein heavy chain 1, cytosolic	GO:0030286//dynein complex;GO:0043231//intracellular membrane-bounded organelle;GO:0044444//cytoplasmic part	GO:0003774//motor activity;GO:0016887//ATPase activity;GO:0032559	GO:0000278//mitotic cell cycle;GO:0022402//cell cycle process;GO:0007017//microtubule-based process;GO:0051234//establishment of localization;GO:0022618//ribonucleoprotein complex assembly	gi|363734923|ref|XP_421371.3|/0/PREDICTED: cytoplasmic dynein 1 heavy chain 1 [Gallus gallus]
ENSGALG00000015377	6019	5730	0.9522	133.475	5056	0.953	126.307	6160	0.956	143.812	-	-	K12229|1|5e-06|55.5|cin:100175328|dual adapter for phosphotyrosine and 3-phosphotyrosine and 3-phosphoinositide;K12559|2|7e-06|55.1|tgu:100221738|myosin X	GO:0005856//cytoskeleton;GO:0016020//membrane	-	-	gi|363728503|ref|XP_416632.3|/0/PREDICTED: pleckstrin homology-like domain, family B, member 2 [Gallus gallus]
ENSGALG00000013579	17859	5623	0.8385	44.1449	4408	0.8066	37.1133	7915	0.8532	62.2779	-	-	K06813|1|0.0|871|gga:423718|cadherin 23	GO:0016021//integral to membrane;GO:0030054//cell junction	GO:0046872//metal ion binding	GO:0007154//cell communication;GO:0016337//cell-cell adhesion;GO:0032502//developmental process	gi|118090437|ref|XP_420680.2|/0/PREDICTED: protocadherin Fat 1 [Gallus gallus]
ENSGALG00000006222	8414	5603	0.9996	93.3658	5511	0.9986	98.4857	4060	0.9986	67.8053	-	-	K10683|1|4e-31|139|acs:100563125|BRCA1-associated RING domain protein 1 [EC:6.3.2.19]	-	-	-	gi|363738253|ref|XP_414205.3|/0/PREDICTED: ankyrin repeat domain-containing protein 11 [Gallus gallus]
ENSGALG00000008141	8335	5574	0.9079	93.7629	3132	0.8956	56.5017	2288	0.9004	38.5736	-	-	K06237|1|3e-133|478|gga:422348|collagen, type IV, alpha	GO:0005576//extracellular region;GO:0005578//proteinaceous extracellular matrix;GO:0044420//extracellular matrix part	-	-	gi|363732664|ref|XP_420320.3|/2.30869e-132/PREDICTED: collagen alpha-5(IV) chain [Gallus gallus]
ENSGALG00000005902	2081	5562	0.951	374.739	4661	0.9731	336.785	4101	0.975	276.922	-	-	K07897|1|8e-116|418|mgp:100550047|Ras-related protein Rab-7A	GO:0000323//lytic vacuole;GO:0048770;GO:0030139//endocytic vesicle;GO:0005768//endosome;GO:0030141//secretory granule	GO:0032561//guanyl ribonucleotide binding;GO:0017111//nucleoside-triphosphatase activity;GO:0017048//Rho GTPase binding	GO:0015031//protein transport;GO:0009207;GO:0007041//lysosomal transport;GO:0016192//vesicle-mediated transport;GO:0035556//intracellular signal transduction;GO:0001894//tissue homeostasis	gi|449276664|gb|EMC85096.1|/6.21466e-115/Ras-related protein Rab-7a [Columba livia]
ENSGALG00000008306	4330	5556	0.8995	179.905	4824	0.9109	167.519	13950	0.9182	452.716	-	-	K10104|1|1e-56|223|nve:NEMVE_v1g90597|ficolin;K05466|2|8e-52|207|mdo:100028850|angiopoietin 2	GO:0005615//extracellular space;GO:0044464//cell part	GO:0008047//enzyme activator activity	GO:0051345//positive regulation of hydrolase activity	gi|118405160|ref|NP_001072954.1|/0/fibroleukin precursor [Gallus gallus]
ENSGALG00000005139	5875	5530	0.9956	131.974	4027	0.9961	103.067	8748	0.9997	209.238	-	-	K04646|1|0.0|3261|gga:395272|clathrin heavy chain	GO:0030117//membrane coat;GO:0015630//microtubule cytoskeleton;GO:0012510//trans-Golgi network transport vesicle membrane;GO:0005905//coated pit;GO:0048770;GO:0042383//sarcolemma	GO:0008092//cytoskeletal protein binding	GO:0006898//receptor-mediated endocytosis;GO:0015031//protein transport;GO:0007173//epidermal growth factor receptor signaling pathway;GO:0006996//organelle organization;GO:0048193//Golgi vesicle transport;GO:0006935//chemotaxis;GO:0000087//M phase of mitotic cell cycle	gi|124339781|ref|NP_001073586.1|/0/clathrin heavy chain 1 [Gallus gallus]
ENSGALG00000015544	3270	5490	0.4731	235.393	4144	0.4544	190.554	1913	0.4483	82.2067	-	-	K01623|1|0.0|686|gga:427308|fructose-bisphosphate aldolase, class I [EC:4.1.2.13]	GO:0005789//endoplasmic reticulum membrane;GO:0000323//lytic vacuole;GO:0005813//centrosome;GO:0005789//endoplasmic reticulum membrane;GO:0000323//lytic vacuole;GO:0005813//centrosome	GO:0005543//phospholipid binding;GO:0016832//aldehyde-lyase activity;GO:0048029//monosaccharide binding;GO:0019899//enzyme binding;GO:0005543//phospholipid binding;GO:0016832//aldehyde-lyase activity;GO:0048029//monosaccharide binding;GO:0019899//enzyme binding	GO:0043462//regulation of ATPase activity;GO:0032868//response to insulin stimulus;GO:0006007//glucose catabolic process;GO:0070070//proton-transporting V-type ATPase complex assembly;GO:0006000//fructose metabolic process;GO:0048513//organ development;GO:0007154//cell communication;GO:0034097//response to cytokine stimulus;GO:0010038//response to metal ion;GO:0001101//response to acid;GO:0009746…	gi|157951672|ref|NP_001007978.1|/0/fructose-bisphosphate aldolase B [Gallus gallus]
ENSGALG00000026545	4034	5487	0.8094	190.708	5466	0.789	203.741	6385	0.8235	222.415	-	-	K05039|1|0.0|918|acs:100562477|solute carrier family 6 (neurotransmitter transporter, GABA) member 6/8/11/12/13	GO:0016021//integral to membrane	GO:0005308//creatine transmembrane transporter activity;GO:0005326//neurotransmitter transporter activity;GO:0015291//secondary active transmembrane transporter activity	GO:0003012//muscle system process;GO:0072337;GO:0006599;GO:0030001//metal ion transport	gi|379048299|gb|AER57909.3|/0/creatine transporter [Gallus gallus]
ENSGALG00000011621	7686	5482	0.9529	100.002	2951	0.948	57.7317	5815	0.9875	106.314	-	-	K06564|1|0.0|4949|gga:395817|insulin-like growth factor 2 receptor	GO:0016021//integral to membrane;GO:0005635//nuclear envelope;GO:0005798//Golgi-associated vesicle	GO:0048029//monosaccharide binding;GO:0019838//growth factor binding;GO:0004714//transmembrane receptor protein tyrosine kinase activity	GO:0007169//transmembrane receptor protein tyrosine kinase signaling pathway;GO:0006897//endocytosis	gi|45384454|ref|NP_990301.1|/0/cation-independent mannose-6-phosphate receptor precursor [Gallus gallus]
ENSGALG00000010237	1227	5478	0.9821	625.961	3581	0.9886	438.839	3265	0.9829	373.92	-	-	K13443|1|5e-71|268|gga:423353|Niemann-Pick C2 protein	GO:0000323//lytic vacuole	GO:0032934//sterol binding;GO:0005515//protein binding	GO:0030301//cholesterol transport;GO:0006720//isoprenoid metabolic process;GO:0055092//sterol homeostasis;GO:0051707//response to other organism	gi|71894903|ref|NP_001026374.1|/3.99698e-70/epididymal secretory protein E1 precursor [Gallus gallus]
ENSGALG00000003912	2956	5468	0.9411	259.354	5788	0.9486	294.421	7603	0.9442	361.427	-	-	-	GO:0016020//membrane;GO:0015629//actin cytoskeleton	GO:0008092//cytoskeletal protein binding	GO:0007010//cytoskeleton organization;GO:0032989;GO:0007599//hemostasis;GO:0045762//positive regulation of adenylate cyclase activity;GO:0006887//exocytosis;GO:0023052//signaling;GO:0006897//endocytosis;GO:0006935//chemotaxis;GO:0001775//cell activation;GO:0016477//cell migration	gi|363742430|ref|XP_003642632.1|/0/PREDICTED: adenylyl cyclase-associated protein 1 [Gallus gallus]
ENSGALG00000007936	1733	5462	0.9919	441.899	5941	0.9983	515.473	6588	0.9885	534.189	-	-	K00927|1|0.0|780|gga:395833|phosphoglycerate kinase [EC:2.7.2.3]	GO:0043232;GO:0044444//cytoplasmic part	GO:0016301//kinase activity;GO:0032559	GO:0006796//phosphate-containing compound metabolic process;GO:0006007//glucose catabolic process	gi|45384486|ref|NP_990316.1|/0/phosphoglycerate kinase [Gallus gallus]
ENSGALG00000002747	10637	5415	0.9889	71.3754	3290	0.9488	46.5074	3721	0.9922	49.1564	-	-	K00665|1|0.0|4926|gga:396061|fatty acid synthase, animal type [EC:2.3.1.85]	-	GO:0019842//vitamin binding;GO:0016297//acyl-[acyl-carrier-protein] hydrolase activity;GO:0022892;GO:0046914//transition metal ion binding;GO:0019842//vitamin binding;GO:0016297//acyl-[acyl-carrier-protein] hydrolase activity;GO:0022892;GO:0046914//transition metal ion binding	GO:0006631//fatty acid metabolic process;GO:0006631//fatty acid metabolic process	gi|319655768|ref|NP_990486.2|/0/fatty acid synthase [Gallus gallus]
ENSGALG00000008143	4493	5410	0.9379	168.823	3670	0.9303	122.822	5733	0.9286	179.302	-	-	K10352|1|8e-44|180|ecb:791236|myosin heavy chain	GO:0043231//intracellular membrane-bounded organelle;GO:0043232	-	-	gi|363737642|ref|XP_413937.3|/0/PREDICTED: uveal autoantigen with coiled-coil domains and ankyrin repeats, partial [Gallus gallus]
ENSGALG00000012726	2732	5399	0.9949	277.078	4697	0.9971	258.515	6098	0.9974	313.651	-	-	K09487|1|0.0|1241|mgp:100543656|heat shock protein 90kDa beta	GO:0044432//endoplasmic reticulum part;GO:0044425//membrane part;GO:0048770	GO:0003676//nucleic acid binding;GO:0070325//lipoprotein particle receptor binding;GO:0032559	GO:0043161//proteasomal ubiquitin-dependent protein catabolic process;GO:0043066//negative regulation of apoptotic process;GO:0006950//response to stress	gi|326912165|ref|XP_003202424.1|/0/PREDICTED: endoplasmin-like [Meleagris gallopavo]
ENSGALG00000008815	2676	5391	0.9212	282.457	4787	0.9099	268.982	7654	0.9458	401.922	-	-	K07523|1|1e-14|82.8|bfo:BRAFLDRAFT_64092|netrin-G1 ligand;K13023|2|4e-14|81.3|mmu:71756|carboxypeptidase N regulatory subunit;K14319|5|6e-13|77.4|cfa:481234|Ran GTPase-activating protein 1	-	-	-	gi|363731439|ref|XP_425260.3|/0/PREDICTED: leucine-rich repeat neuronal protein 4 [Gallus gallus]
ENSGALG00000005206	2771	5356	0.9953	271.003	4404	0.996	238.977	3571	0.9953	181.089	-	-	K01897|1|0.0|1392|gga:424810|long-chain acyl-CoA synthetase [EC:6.2.1.3]	GO:0031224//intrinsic to membrane;GO:0031966//mitochondrial membrane;GO:0044439	GO:0015645//fatty acid ligase activity;GO:0032559;GO:0016408	GO:0007417//central nervous system development;GO:0006631//fatty acid metabolic process;GO:0035336//long-chain fatty-acyl-CoA metabolic process;GO:0031667//response to nutrient levels;GO:0006641//triglyceride metabolic process;GO:0010033//response to organic substance	gi|363737010|ref|XP_422625.3|/0/PREDICTED: LOW QUALITY PROTEIN: long-chain-fatty-acid--CoA ligase 3 [Gallus gallus]
ENSGALG00000016691	2924	5342	0.9966	256.151	4815	0.9935	247.608	4321	0.9959	207.657	-	-	K05863|1|6e-143|509|gga:374072|solute carrier family 25 (mitochondrial adenine nucleotide translocator), member 4/5/6/31	GO:0031224//intrinsic to membrane;GO:0005743//mitochondrial inner membrane	GO:0005488//binding	GO:0012501//programmed cell death;GO:0046730;GO:0030073//insulin secretion;GO:0015980//energy derivation by oxidation of organic compounds	gi|449275724|gb|EMC84492.1|/5.19719e-142/ADP/ATP translocase 3, partial [Columba livia]
ENSGALG00000026852	566	5313	0.9664	1316.11	4461	0.9611	1185.12	4390	0.9611	1089.9	-	-	K08057|1|4e-99|360|oaa:100083524|calreticulin	GO:0009986//cell surface;GO:0030529//ribonucleoprotein complex;GO:0030141//secretory granule;GO:0030176//integral to endoplasmic reticulum membrane;GO:0031012//extracellular matrix	GO:0030246//carbohydrate binding;GO:0035258//steroid hormone receptor binding;GO:0003723//RNA binding;GO:0046914//transition metal ion binding;GO:0019899//enzyme binding;GO:0001846//opsonin binding	GO:0031958;GO:0006915//apoptotic process;GO:0006357//regulation of transcription from RNA polymerase II promoter;GO:0045807//positive regulation of endocytosis;GO:0048232//male gamete generation;GO:0007126//meiosis;GO:0051726//regulation of cell cycle;GO:0007569//cell aging;GO:0006874//cellular calcium ion homeostasis;GO:0045596//negative regulation of cell differentiation;GO:0006605//protein tar…	gi|44969651|gb|AAS49610.1|/3.25201e-103/calreticulin [Gallus gallus]
ENSGALG00000026445	3785	5312	0.9963	196.771	4871	0.9958	193.507	5300	0.9855	196.766	-	-	K02183|1|2e-78|295|acs:100552424|calmodulin	GO:0031981//nuclear lumen;GO:0016020//membrane;GO:0005815//microtubule organizing center;GO:0005819//spindle	GO:0016772//transferase activity, transferring phosphorus-containing groups;GO:0047485//protein N-terminus binding;GO:0008092//cytoskeletal protein binding;GO:0046872//metal ion binding;GO:0016247//channel regulator activity;GO:0019900//kinase binding	GO:0003012//muscle system process;GO:0051099//positive regulation of binding;GO:0007599//hemostasis;GO:0007267//cell-cell signaling;GO:0032768;GO:0032414//positive regulation of ion transmembrane transporter activity;GO:0006807//nitrogen compound metabolic process;GO:0005977//glycogen metabolic process;GO:0006796//phosphate-containing compound metabolic process;GO:0006887//exocytosis;GO:0010863//…	gi|471396532|ref|XP_004381852.1|/2.05373e-77/PREDICTED: calmodulin [Trichechus manatus latirostris]
ENSGALG00000005945	3150	5276	0.9568	234.836	4218	0.9663	201.345	6199	0.966	276.536	-	-	K08054|1|0.0|1004|gga:416288|calnexin	-	-	-	gi|347800637|ref|NP_001025791.2|/0/calnexin precursor [Gallus gallus]
ENSGALG00000011351	2261	5234	0.8226	324.566	6000	0.8686	399.021	9570	0.8302	594.773	-	-	K04079|1|0.0|918|tgu:100226844|molecular chaperone HtpG	-	-	-	gi|224051739|ref|XP_002200608.1|/0/PREDICTED: heat shock protein HSP 90-alpha [Taeniopygia guttata]
ENSGALG00000013980	5150	5223	0.8771	142.194	4402	0.8326	128.525	4321	0.7685	117.901	-	-	K08149|1|0.0|1045|gga:421696|MFS transporter, SP family, solute carrier family 2 (facilitated glucose transporter), member 12	GO:0016020//membrane	GO:0005215//transporter activity	GO:0006810//transport	gi|50742731|ref|XP_419733.1|/0/PREDICTED: solute carrier family 2, facilitated glucose transporter member 12 [Gallus gallus]
ENSGALG00000004690	4263	5144	0.966	169.182	4298	0.9658	151.599	5221	0.9679	172.099	-	-	K06855|1|0.0|1327|gga:415419|mitogen-activated protein kinase 4/6 [EC:2.7.11.24]	GO:0044424//intracellular part;GO:0044424//intracellular part	GO:0004702//receptor signaling protein serine/threonine kinase activity;GO:0032559;GO:0004702//receptor signaling protein serine/threonine kinase activity;GO:0032559	GO:0006464//cellular protein modification process;GO:0023052//signaling;GO:0006464//cellular protein modification process	gi|71895653|ref|NP_001025720.1|/0/mitogen-activated protein kinase 6 [Gallus gallus]
ENSGALG00000008818	2061	5136	0.9922	349.395	3976	0.9942	290.077	4759	0.9932	324.472	-	-	K00031|1|0.0|845|gga:424112|isocitrate dehydrogenase [EC:1.1.1.42]	GO:0043231//intracellular membrane-bounded organelle;GO:0044444//cytoplasmic part	GO:0046872//metal ion binding;GO:0042802//identical protein binding;GO:0004448//isocitrate dehydrogenase activity;GO:0000166//nucleotide binding	GO:0006629//lipid metabolic process;GO:0009725//response to hormone stimulus;GO:0043648//dicarboxylic acid metabolic process;GO:0006790//sulfur compound metabolic process;GO:0044262//cellular carbohydrate metabolic process;GO:0009060//aerobic respiration;GO:0008406//gonad development;GO:0006950//response to stress	gi|118093509|ref|XP_421965.2|/0/PREDICTED: isocitrate dehydrogenase [NADP] cytoplasmic [Gallus gallus]
ENSGALG00000004848	911	5084	0.9034	782.45	5122	0.9034	845.408	5776	0.9034	890.94	-	-	K09276|1|5e-120|431|gga:386575|Y-box-binding protein 1	GO:0031981//nuclear lumen;GO:0043005//neuron projection;GO:0005681//spliceosomal complex;GO:0043234//protein complex;GO:0044444//cytoplasmic part;GO:0031981//nuclear lumen;GO:0043005//neuron projection;GO:0005681//spliceosomal complex;GO:0043234//protein complex;GO:0044444//cytoplasmic part	GO:0005515//protein binding;GO:0001071//nucleic acid binding transcription factor activity;GO:0003723//RNA binding;GO:0043566//structure-specific DNA binding;GO:0005515//protein binding;GO:0001071//nucleic acid binding transcription factor activity;GO:0003723//RNA binding;GO:0043566//structure-specific DNA binding	GO:0006357//regulation of transcription from RNA polymerase II promoter;GO:0009968//negative regulation of signal transduction;GO:0008283//cell proliferation;GO:0043009//chordate embryonic development;GO:0048255//mRNA stabilization;GO:0006915//apoptotic process;GO:0048522//positive regulation of cellular process;GO:0000377;GO:0006357//regulation of transcription from RNA polymerase II promoter;GO…	gi|45383329|ref|NP_989745.1|/3.84956e-119/nuclease-sensitive element-binding protein 1 [Gallus gallus]
ENSGALG00000012135	1452	5081	0.9986	490.628	5450	0.9993	564.385	3755	0.9972	363.399	-	-	K04374|1|0.0|638|gga:395693|activating transcription factor 4	GO:0043231//intracellular membrane-bounded organelle	GO:0001071//nucleic acid binding transcription factor activity;GO:0003677//DNA binding;GO:0005515//protein binding	GO:0019752//carboxylic acid metabolic process;GO:0006357//regulation of transcription from RNA polymerase II promoter;GO:0033554//cellular response to stress;GO:0006006//glucose metabolic process	gi|45382417|ref|NP_990211.1|/0/cyclic AMP-dependent transcription factor ATF-4 [Gallus gallus]
ENSGALG00000015954	2263	5056	0.9116	313.251	4165	0.89	276.742	2593	0.8661	161.012	-	-	K07846|1|8e-156|551|mgp:100544127|GTP binding protein overexpressed in skeletal muscle	GO:0044459//plasma membrane part	GO:0017111//nucleoside-triphosphatase activity;GO:0046872//metal ion binding;GO:0032561//guanyl ribonucleotide binding;GO:0005515//protein binding	GO:0035556//intracellular signal transduction;GO:0009207;GO:0002376//immune system process	gi|326917891|ref|XP_003205228.1|/6.78499e-155/PREDICTED: GTP-binding protein GEM-like [Meleagris gallopavo]
ENSGALG00000010077	882	5052	0.9921	803.09	5336	0.9819	909.688	5193	0.9796	827.351	-	-	K02984|1|1e-143|509|gga:422477|small subunit ribosomal protein S3Ae	GO:0015935//small ribosomal subunit;GO:0031981//nuclear lumen	GO:0003676//nucleic acid binding;GO:0005198//structural molecule activity	GO:0012502//induction of programmed cell death;GO:0006412//translation;GO:0019080;GO:0048869//cellular developmental process;GO:0031016//pancreas development	gi|129270064|ref|NP_001075886.1|/8.09646e-143/ribosomal protein S3A [Gallus gallus]
ENSGALG00000007145	3665	5052	0.9959	193.268	4514	0.9907	185.197	6702	0.9929	256.963	-	-	K05719|1|0.0|1630|gga:374058|integrin beta 1	GO:0048770;GO:0005887//integral to plasma membrane;GO:0045202//synapse	GO:0004871//signal transducer activity;GO:0005102//receptor binding	GO:0007166//cell surface receptor signaling pathway;GO:0035051//cardiocyte differentiation;GO:0045165//cell fate commitment;GO:0008283//cell proliferation;GO:0043009//chordate embryonic development;GO:0030030//cell projection organization;GO:0022402//cell cycle process;GO:0031589//cell-substrate adhesion;GO:0045595//regulation of cell differentiation;GO:0007276//gamete generation;GO:0051704;GO:00…	gi|298231107|ref|NP_001034343.2|/0/integrin beta-1 precursor [Gallus gallus]
ENSGALG00000028484	2553	5026	0.9941	276.02	3694	0.9816	217.566	3502	0.971	192.755	-	-	K14825|1|5e-118|426|gga:769360|protein ERP2	GO:0031224//intrinsic to membrane;GO:0031090//organelle membrane;GO:0043231//intracellular membrane-bounded organelle	-	GO:0051234//establishment of localization	gi|363744779|ref|XP_003643122.1|/3.78838e-117/PREDICTED: transmembrane emp24 domain-containing protein 7-like [Gallus gallus]
ENSGALG00000011276	1568	5007	0.9962	447.714	3969	0.9974	380.61	3718	0.9974	333.199	-	-	K14443|1|4e-94|345|gga:396295|protein Tob/BTG	GO:0043231//intracellular membrane-bounded organelle	GO:0000989//transcription factor binding transcription factor activity;GO:0019899//enzyme binding	GO:0045661//regulation of myoblast differentiation;GO:0008283//cell proliferation;GO:0008213;GO:0030858//positive regulation of epithelial cell differentiation;GO:0048870//cell motility;GO:0006915//apoptotic process;GO:0044093;GO:0007281//germ cell development;GO:0048232//male gamete generation;GO:0045765//regulation of angiogenesis;GO:0006950//response to stress;GO:0016049//cell growth;GO:000972…	gi|45384374|ref|NP_990681.1|/3.60265e-93/protein BTG1 [Gallus gallus]
ENSGALG00000008684	1845	4995	0.9913	379.585	5127	0.9762	417.842	6215	0.9908	473.352	-	-	K03257|1|0.0|778|gga:395232|translation initiation factor 4A	GO:0043234//protein complex;GO:0044444//cytoplasmic part;GO:0043234//protein complex;GO:0044444//cytoplasmic part	GO:0042623//ATPase activity, coupled;GO:0008135//translation factor activity, nucleic acid binding;GO:0032559;GO:0042623//ATPase activity, coupled;GO:0008135//translation factor activity, nucleic acid binding;GO:0032559	GO:0006413//translational initiation;GO:0051704;GO:0009207;GO:0000288//nuclear-transcribed mRNA catabolic process, deadenylation-dependent decay;GO:0010033//response to organic substance;GO:0006413//translational initiation;GO:0051704;GO:0009207;GO:0000288//nuclear-transcribed mRNA catabolic process, deadenylation-dependent decay;GO:0010033//response to organic substance	gi|45383077|ref|NP_989880.1|/0/eukaryotic initiation factor 4A-II [Gallus gallus]
ENSGALG00000012952	735	4989	0.9986	951.69	5337	0.9986	1091.83	5293	0.9986	1011.94	-	-	-	GO:0044424//intracellular part	-	-	gi|63165|emb|CAA38647.1|/1.85218e-20/CAP-23 protein [Gallus gallus]
ENSGALG00000007233	1560	4884	0.9769	438.956	3685	0.9737	355.188	5011	0.9763	451.377	-	-	K09580|1|0.0|855|gga:374091|protein disulfide-isomerase A1 [EC:5.3.4.1]	GO:0044432//endoplasmic reticulum part;GO:0048770;GO:0016020//membrane	GO:0016862//intramolecular oxidoreductase activity, interconverting keto- and enol-groups;GO:0019798;GO:0046983//protein dimerization activity;GO:0015036//disulfide oxidoreductase activity	GO:0044260;GO:0019471;GO:0019725//cellular homeostasis;GO:0018904	gi|21703694|gb|AAA49054.2|/0/cognin/prolyl-4-hydroxylase/protein disulfide isomerase [Gallus gallus]
ENSGALG00000028600	622	4764	0.9775	1073.87	5339	0.9839	1290.67	5433	0.9807	1227.41	-	-	K03767|1|6e-82|303|gga:776282|peptidyl-prolyl cis-trans isomerase A (cyclophilin A) [EC:5.2.1.8]	GO:0043231//intracellular membrane-bounded organelle;GO:0044444//cytoplasmic part	GO:0016859//cis-trans isomerase activity;GO:0005515//protein binding	GO:0044409;GO:0006310//DNA recombination;GO:0044267//cellular protein metabolic process;GO:0001775//cell activation;GO:0006260//DNA replication;GO:0006887//exocytosis;GO:0002376//immune system process;GO:0050792//regulation of viral reproduction;GO:0007599//hemostasis	gi|261490820|ref|NP_001159798.1|/4.42766e-81/peptidyl-prolyl cis-trans isomerase A [Gallus gallus]
ENSGALG00000010811	2075	4757	0.9928	321.429	3691	0.9957	267.468	3312	0.9961	224.291	-	-	K01369|1|0.0|860|gga:423418|legumain [EC:3.4.22.34]	GO:0000323//lytic vacuole;GO:0005768//endosome	GO:0004672//protein kinase activity;GO:0004175//endopeptidase activity	GO:0006629//lipid metabolic process;GO:0009058//biosynthetic process;GO:0035264//multicellular organism growth;GO:0006775;GO:0019538//protein metabolic process;GO:0043066//negative regulation of apoptotic process	gi|50748618|ref|XP_421328.1|/0/PREDICTED: legumain [Gallus gallus]
ENSGALG00000016231	4526	4750	0.9962	147.146	4436	0.9947	147.374	7740	0.9971	240.307	-	-	K11594|1|0.0|1068|gga:418567|ATP-dependent RNA helicase [EC:3.6.4.13]	GO:0016604//nuclear body	GO:0003724//RNA helicase activity;GO:0003676//nucleic acid binding;GO:0042623//ATPase activity, coupled;GO:0032559	GO:0051704	gi|71895253|ref|NP_001025971.1|/0/ATP-dependent RNA helicase DDX3X [Gallus gallus]
ENSGALG00000014873	1560	4748	0.9987	426.732	2928	0.9987	282.223	2628	0.9962	236.723	-	-	K07372|1|0.0|708|gga:395278|gap junction protein, alpha 1	GO:0000323//lytic vacuole;GO:0005921//gap junction;GO:0031966//mitochondrial membrane;GO:0000139//Golgi membrane;GO:0016021//integral to membrane;GO:0005913//cell-cell adherens junction;GO:0005770//late endosome	GO:0060089;GO:0022891//substrate-specific transmembrane transporter activity;GO:0019904//protein domain specific binding;GO:0022829//wide pore channel activity	GO:0006461//protein complex assembly;GO:0010467//gene expression;GO:0016202//regulation of striated muscle tissue development;GO:0002064//epithelial cell development;GO:0010959//regulation of metal ion transport;GO:0044057;GO:0048858//cell projection morphogenesis;GO:0003012//muscle system process;GO:0009628//response to abiotic stimulus;GO:0043009//chordate embryonic development;GO:0015868//puri…	gi|49170080|ref|NP_989917.1|/0/gap junction alpha-1 protein [Gallus gallus]
ENSGALG00000011238	3423	4737	0.924	194.029	3584	0.9457	157.437	4903	0.9208	201.277	-	-	-	GO:0031224//intrinsic to membrane;GO:0043231//intracellular membrane-bounded organelle;GO:0012506//vesicle membrane	GO:0060089;GO:0005515//protein binding	GO:0030177//positive regulation of Wnt receptor signaling pathway;GO:0009798//axis specification;GO:0007249//I-kappaB kinase/NF-kappaB cascade;GO:0001704//formation of primary germ layer	gi|71896839|ref|NP_001026465.1|/0/protein wntless homolog precursor [Gallus gallus]
ENSGALG00000015110	2549	4701	0.9776	258.577	3573	0.9733	210.77	3989	0.9561	219.904	-	-	-	-	-	-	gi|363744467|ref|XP_424828.3|/0/PREDICTED: protein FAM189A2 [Gallus gallus]
ENSGALG00000019552	3881	4673	0.5906	168.819	6899	0.5937	267.293	8230	0.6264	297.986	-	-	K13963|1|0.0|798|gga:420896|serpin B	GO:0043231//intracellular membrane-bounded organelle;GO:0016020//membrane	GO:0004866//endopeptidase inhibitor activity	GO:0019222//regulation of metabolic process;GO:0030195//negative regulation of blood coagulation;GO:0043066//negative regulation of apoptotic process	gi|50734136|ref|XP_418982.1|/0/PREDICTED: plasminogen activator inhibitor 2 [Gallus gallus]
ENSGALG00000007128	3101	4638	0.9826	209.7	3947	0.9839	191.386	3571	0.9858	161.818	-	-	-	GO:0043231//intracellular membrane-bounded organelle	GO:0030674//protein binding, bridging;GO:0019904//protein domain specific binding	-	gi|60302796|ref|NP_001012592.1|/1.66522e-45/SH3 domain-binding glutamic acid-rich-like protein [Gallus gallus]
ENSGALG00000001962	4510	4637	0.9891	144.155	4681	0.9896	156.066	3957	0.9891	123.29	-	-	K13218|1|0.0|891|mdo:100024274|polypyrimidine tract-binding protein 1	GO:0030529//ribonucleoprotein complex;GO:0031981//nuclear lumen	GO:0003727//single-stranded RNA binding	GO:0000377	gi|334326796|ref|XP_001375584.2|/0/PREDICTED: polypyrimidine tract-binding protein 1-like [Monodelphis domestica]
ENSGALG00000007617	7092	4611	0.851	91.1582	3338	0.8393	70.7722	2757	0.8263	54.6271	-	-	K05169|1|1e-25|121|ptr:743996|single Ig IL-1R-related molecule;K13982|2|8e-23|111|dgr:Dgri_GH10918|probable ATP-dependent RNA helicase DDX4 [EC:3.6.4.13]	GO:0034702//ion channel complex;GO:0044424//intracellular part	GO:0005254//chloride channel activity	GO:0015698//inorganic anion transport;GO:0048513//organ development	gi|363734631|ref|XP_421072.3|/0/PREDICTED: anoctamin-1 [Gallus gallus]
ENSGALG00000005668	2276	4589	0.9864	282.693	5091	0.9917	336.338	4679	0.9873	288.882	-	-	K10341|1|0.0|877|gga:395685|WD repeat and SOCS box-containing protein 1	-	-	-	gi|45382387|ref|NP_990203.1|/0/WD repeat and SOCS box-containing protein 1 [Gallus gallus]
ENSGALG00000001658	693	4579	0.9885	926.418	5015	0.9942	1088.14	4738	0.9913	960.731	-	-	K02885|1|7e-67|253|gga:420003|large subunit ribosomal protein L19e	GO:0015934//large ribosomal subunit	GO:0003676//nucleic acid binding;GO:0005198//structural molecule activity	GO:0006412//translation;GO:0019080;GO:0031016//pancreas development	gi|71896335|ref|NP_001026100.1|/5.0945e-66/60S ribosomal protein L19 [Gallus gallus]
ENSGALG00000004222	4518	4435	0.9934	137.631	4478	0.9878	149.033	5642	0.9931	175.48	-	-	K00844|1|0.0|1820|gga:373889|hexokinase [EC:2.7.1.1]	GO:0031966//mitochondrial membrane;GO:0031981//nuclear lumen	GO:0004396//hexokinase activity;GO:0032559	GO:0006007//glucose catabolic process;GO:0006796//phosphate-containing compound metabolic process;GO:0008645//hexose transport	gi|45383904|ref|NP_989432.1|/0/hexokinase-1 [Gallus gallus]
ENSGALG00000011464	1893	4412	0.9947	326.779	3086	0.9942	245.127	3209	0.9947	238.209	-	-	K03262|1|0.0|671|gga:423479|translation initiation factor 5	-	GO:0008135//translation factor activity, nucleic acid binding;GO:0032561//guanyl ribonucleotide binding	GO:0006412//translation	gi|57529904|ref|NP_001006488.1|/0/eukaryotic translation initiation factor 5 [Gallus gallus]
ENSGALG00000004818	947	4401	0.9958	651.585	4286	0.9979	680.53	3998	0.9968	593.243	-	-	K02934|1|1e-113|409|gga:373957|large subunit ribosomal protein L6e	GO:0015934//large ribosomal subunit	GO:0003676//nucleic acid binding;GO:0005198//structural molecule activity	GO:0006412//translation;GO:0019080;GO:0031016//pancreas development;GO:0006351//transcription, DNA-dependent	gi|45383808|ref|NP_989483.1|/9.82834e-113/60S ribosomal protein L6 [Gallus gallus]
ENSGALG00000016447	2996	4377	0.988	204.835	3760	0.9856	188.708	4687	0.9846	219.833	-	-	K09584|1|0.0|794|mgp:100538362|protein disulfide-isomerase A6 [EC:5.3.4.1]	GO:0044432//endoplasmic reticulum part;GO:0048770;GO:0016020//membrane	GO:0016862//intramolecular oxidoreductase activity, interconverting keto- and enol-groups;GO:0005488//binding;GO:0015036//disulfide oxidoreductase activity	GO:0018904;GO:0044267//cellular protein metabolic process;GO:0019725//cellular homeostasis	gi|50745031|ref|XP_419952.1|/0/PREDICTED: protein disulfide-isomerase A6 isoform 2 [Gallus gallus]
ENSGALG00000015908	9935	4361	0.9875	61.5443	2105	0.9248	31.8588	3167	0.9855	44.794	-	-	K08132|1|0.0|5333|gga:395875|collagen, type XII, alpha	GO:0005593	GO:0005201//extracellular matrix structural constituent	GO:0048731;GO:0030198//extracellular matrix organization	gi|45384318|ref|NP_990352.1|/0/collagen alpha-1(XII) chain precursor [Gallus gallus]
ENSGALG00000000812	1607	4306	0.5146	375.688	4654	0.5296	435.467	4651	0.5488	406.696	-	-	K12752|1|3e-14|80.9|ame:551149|myosin light chain, invertebrate	GO:0044444//cytoplasmic part	GO:0004857//enzyme inhibitor activity	GO:0006595//polyamine metabolic process;GO:0006520//cellular amino acid metabolic process	gi|56790949|ref|NP_990247.1|/6.96494e-100/ornithine decarboxylase antizyme 1 [Gallus gallus]
ENSGALG00000006300	1568	4280	0.9892	382.708	4499	0.9879	431.435	5042	0.9885	451.852	-	-	K00016|1|0.0|639|gga:396221|L-lactate dehydrogenase [EC:1.1.1.27]	GO:0044424//intracellular part	GO:0004457//lactate dehydrogenase activity	GO:0006007//glucose catabolic process	gi|45384208|ref|NP_990615.1|/0/L-lactate dehydrogenase A chain [Gallus gallus]
ENSGALG00000004107	1757	4273	0.9937	340.981	3746	0.988	320.584	4173	0.9892	333.746	-	-	-	GO:0016020//membrane	GO:0005488//binding	-	gi|60302790|ref|NP_001012589.1|/2.04466e-132/integral membrane protein 2A [Gallus gallus]
ENSGALG00000008443	2246	4259	0.9835	265.869	4220	0.9911	282.519	4797	0.9951	300.123	-	-	K12462|1|8e-106|385|mgp:100543426|Rho GDP-dissociation inhibitor	GO:0044459//plasma membrane part;GO:0044444//cytoplasmic part	GO:0005515//protein binding;GO:0008047//enzyme activator activity;GO:0005092//GDP-dissociation inhibitor activity	GO:0043087//regulation of GTPase activity;GO:0007265//Ras protein signal transduction;GO:0031346//positive regulation of cell projection organization;GO:0010769//regulation of cell morphogenesis involved in differentiation;GO:0008104//protein localization;GO:0031345//negative regulation of cell projection organization	gi|326930769|ref|XP_003211514.1|/6.37652e-105/PREDICTED: rho GDP-dissociation inhibitor 1-like [Meleagris gallopavo]
ENSGALG00000005534	3468	4241	0.9668	171.458	3306	0.97	143.341	4044	0.9683	163.86	-	-	-	GO:0031224//intrinsic to membrane	-	-	gi|449269116|gb|EMC79922.1|/0/Transmembrane 9 superfamily member 3, partial [Columba livia]
ENSGALG00000005176	1890	4153	0.9984	308.084	4158	0.9995	330.802	3767	0.9984	280.075	-	-	-	-	-	-	gi|363737012|ref|XP_422624.3|/0/PREDICTED: secretogranin-2 [Gallus gallus]
ENSGALG00000021253	688	4150	0.9956	845.725	4273	0.9956	933.877	5713	0.9942	1166.85	-	-	K10524|1|4e-115|414|gga:415448|nicotinamide riboside kinase [EC:2.7.1.22]	-	GO:0016772//transferase activity, transferring phosphorus-containing groups	GO:0007166//cell surface receptor signaling pathway;GO:0071711//basement membrane organization;GO:0007044//cell-substrate junction assembly;GO:0048513//organ development;GO:0006796//phosphate-containing compound metabolic process	gi|71895657|ref|NP_001025721.1|/2.91653e-114/integrin beta 1 binding protein 3 [Gallus gallus]
ENSGALG00000008497	5158	4149	0.9818	112.78	3757	0.9696	109.523	3718	0.9841	101.29	-	-	K14207|1|0.0|798|mgp:100540668|solute carrier family 38 (sodium-coupled neutral amino acid transporter), member 2	GO:0016020//membrane;GO:0016020//membrane	GO:0005275//amine transmembrane transporter activity;GO:0005275//amine transmembrane transporter activity	GO:0001505//regulation of neurotransmitter levels;GO:0023061;GO:0006865//amino acid transport;GO:0006807//nitrogen compound metabolic process;GO:0001505//regulation of neurotransmitter levels;GO:0023061;GO:0006811//ion transport;GO:0006865//amino acid transport;GO:0006807//nitrogen compound metabolic process	gi|160358742|sp|Q5F468.2|S38A2_CHICK/0/RecName: Full=Sodium-coupled neutral amino acid transporter 2; AltName: Full=Amino acid transporter A2; AltName: Full=Solute carrier family 38 member 2; AltName: Full=System A amino acid transporter 2; AltName: Full=System A transporter 1; AltName: Full=System N amino acid transporter 2
ENSGALG00000005425	4293	4127	0.9427	134.785	3476	0.9434	121.749	2348	0.9455	76.8559	-	-	K09667|1|0.0|2097|gga:422203|polypeptide N-acetylglucosaminyltransferase [EC:2.4.1.-]	GO:0035097//histone methyltransferase complex;GO:0044444//cytoplasmic part	GO:0008375//acetylglucosaminyltransferase activity;GO:0030234//enzyme regulator activity	GO:0030162//regulation of proteolysis;GO:0032526//response to retinoic acid;GO:0002763//positive regulation of myeloid leukocyte differentiation;GO:0031062//positive regulation of histone methylation;GO:0023052//signaling;GO:0006486//protein glycosylation;GO:0051260//protein homooligomerization	gi|118089398|ref|XP_001232519.1|/0/PREDICTED: UDP-N-acetylglucosamine--peptide N-acetylglucosaminyltransferase 110 kDa subunit isoform 1 [Gallus gallus]
ENSGALG00000026383	673	4060	0.9955	845.825	5383	0.9955	1202.69	6769	0.9985	1413.35	-	-	K05764|1|9e-19|94.0|bta:100137883|thymosin, beta 4	GO:0043232;GO:0031091//platelet alpha granule	GO:0008092//cytoskeletal protein binding	GO:0016477//cell migration;GO:0030837//negative regulation of actin filament polymerization;GO:0001775//cell activation;GO:0006887//exocytosis;GO:0007599//hemostasis	gi|207318|gb|AAA42246.1|/4.86201e-18/thymosin beta-4 precursor, partial [Rattus norvegicus]
ENSGALG00000012159	1682	4054	0.997	337.93	4004	0.9875	357.943	4284	0.997	357.901	-	-	K05692|1|2e-65|250|xla:100036902|actin beta/gamma 1	GO:0015629//actin cytoskeleton;GO:0009925//basal plasma membrane;GO:0031252//cell leading edge;GO:0012505//endomembrane system;GO:0045202//synapse	GO:0008092//cytoskeletal protein binding;GO:0032559	GO:0045597//positive regulation of cell differentiation;GO:0010033//response to organic substance;GO:0031346//positive regulation of cell projection organization;GO:0030041//actin filament polymerization;GO:0008064//regulation of actin polymerization or depolymerization;GO:0010591//regulation of lamellipodium assembly;GO:0048858//cell projection morphogenesis	gi|45383528|ref|NP_989638.1|/0/actin-related protein 3 [Gallus gallus]
ENSGALG00000011951	1071	3995	0.9617	522.994	4163	0.9608	584.47	4064	0.9645	533.217	-	-	K02998|1|4e-160|564|mgp:100543980|small subunit ribosomal protein SAe	GO:0030684//preribosome;GO:0016020//membrane;GO:0043231//intracellular membrane-bounded organelle;GO:0044297//cell body;GO:0005578//proteinaceous extracellular matrix;GO:0015935//small ribosomal subunit	GO:0005198//structural molecule activity;GO:0005515//protein binding;GO:0043021//ribonucleoprotein complex binding;GO:0004888//transmembrane signaling receptor activity	GO:0031016//pancreas development;GO:0007155//cell adhesion;GO:0006412//translation;GO:0022618//ribonucleoprotein complex assembly;GO:0019080;GO:0023052//signaling;GO:0000462//maturation of SSU-rRNA from tricistronic rRNA transcript (SSU-rRNA, 5.8S rRNA, LSU-rRNA);GO:0030154//cell differentiation	gi|308081909|ref|NP_001007824.1|/2.87586e-159/40S ribosomal protein SA [Gallus gallus]
ENSGALG00000012936	7593	3988	0.8746	73.6396	3494	0.8783	69.1918	3759	0.8533	69.5663	-	-	K00907|1|1e-17|94.4|dme:Dmel_CG18255|myosin-light-chain kinase [EC:2.7.11.18]	-	-	-	gi|118082943|ref|XP_416367.2|/0/PREDICTED: uncharacterized protein LOC418136 [Gallus gallus]
ENSGALG00000025915	5877	3965	0.8159	94.5926	3342	0.853	85.5059	3415	0.8441	81.6535	-	-	K15183|1|1e-06|57.4|mgp:100549853|RNA polymerase II elongation factor ELL	GO:0044424//intracellular part	GO:0005488//binding	GO:0023052//signaling	gi|118104370|ref|XP_424699.2|/0/PREDICTED: arrestin domain-containing protein 3 [Gallus gallus]
ENSGALG00000009328	5143	3955	0.9773	107.82	3240	0.9835	94.727	4150	0.9817	113.389	-	-	K03254|1|0.0|1357|mgp:100539049|translation initiation factor 3 subunit A	-	GO:0008135//translation factor activity, nucleic acid binding	-	gi|363735591|ref|XP_421787.3|/0/PREDICTED: eukaryotic translation initiation factor 3 subunit A [Gallus gallus]
ENSGALG00000027710	2726	3950	0.9971	203.161	3449	0.996	190.245	2747	0.996	141.603	-	-	K06265|1|0.0|1470|gga:100049058|dystroglycan 1	GO:0031981//nuclear lumen;GO:0005911//cell-cell junction;GO:0016010//dystrophin-associated glycoprotein complex;GO:0031252//cell leading edge;GO:0030016//myofibril;GO:0005924//cell-substrate adherens junction;GO:0005578//proteinaceous extracellular matrix;GO:0042995//cell projection	GO:0005198//structural molecule activity;GO:0043236//laminin binding;GO:0042805//actinin binding;GO:0043498//cell surface binding	GO:0000226//microtubule cytoskeleton organization;GO:0007160//cell-matrix adhesion;GO:0010741//negative regulation of intracellular protein kinase cascade;GO:0061138//morphogenesis of a branching epithelium;GO:0048754//branching morphogenesis of an epithelial tube;GO:0016477//cell migration	gi|147902704|ref|NP_001091009.1|/0/dystroglycan precursor [Gallus gallus]
ENSGALG00000005907	2017	3934	0.997	273.463	3251	0.9871	242.357	3800	0.997	264.739	-	-	K12666|1|0.0|1032|gga:416017|oligosaccharyltransferase complex subunit alpha (ribophorin I)	GO:0031224//intrinsic to membrane;GO:0048770;GO:0005789//endoplasmic reticulum membrane	GO:0005488//binding;GO:0004576//oligosaccharyl transferase activity	GO:0006487//protein N-linked glycosylation	gi|363738636|ref|XP_414360.3|/0/PREDICTED: dolichyl-diphosphooligosaccharide--protein glycosyltransferase subunit 1, partial [Gallus gallus]
ENSGALG00000009086	3333	3932	0.9904	165.405	3734	0.9958	168.455	5030	0.9979	212.067	-	-	K12476|1|0.0|1003|gga:421306|EH domain-containing protein 3	GO:0016023//cytoplasmic membrane-bounded vesicle;GO:0010008//endosome membrane	GO:0017111//nucleoside-triphosphatase activity;GO:0046872//metal ion binding;GO:0032561//guanyl ribonucleotide binding;GO:0032559	GO:0051259//protein oligomerization;GO:0007599//hemostasis;GO:0016197//endosomal transport	gi|71895641|ref|NP_001026211.1|/0/EH domain-containing protein 3 [Gallus gallus]
ENSGALG00000010798	3710	3847	0.9879	145.384	2603	0.9873	105.498	2919	0.9911	110.561	-	-	K09828|1|0.0|1032|gga:424661|delta24-sterol reductase [EC:1.3.1.72]	GO:0043231//intracellular membrane-bounded organelle;GO:0031224//intrinsic to membrane;GO:0031090//organelle membrane;GO:0012505//endomembrane system;GO:0043232;GO:0044444//cytoplasmic part	GO:0005515//protein binding;GO:0003823//antigen binding;GO:0050662//coenzyme binding;GO:0016628//oxidoreductase activity, acting on the CH-CH group of donors, NAD or NADP as acceptor	GO:0033036;GO:0008544//epidermis development;GO:0031638//zymogen activation;GO:0046546//development of primary male sexual characteristics;GO:0006516//glycoprotein catabolic process;GO:0008283//cell proliferation;GO:0008203//cholesterol metabolic process;GO:0043523//regulation of neuron apoptotic process;GO:0007264//small GTPase mediated signal transduction;GO:0022402//cell cycle process;GO:00069…	gi|71896815|ref|NP_001026459.1|/0/24-dehydrocholesterol reductase [Gallus gallus]
ENSGALG00000028174	3012	3836	0.988	178.564	3733	0.996	186.358	5635	0.9947	262.893	-	-	-	GO:0044444//cytoplasmic part	GO:0005543//phospholipid binding	-	gi|118093380|ref|XP_421903.2|/0/PREDICTED: serum deprivation-response protein [Gallus gallus]
ENSGALG00000003815	2339	3830	0.9671	229.582	3211	0.988	206.422	3734	0.9688	224.328	-	-	K12667|1|0.0|1086|gga:419177|oligosaccharyltransferase complex subunit delta (ribophorin II)	GO:0005789//endoplasmic reticulum membrane;GO:0031224//intrinsic to membrane;GO:0005789//endoplasmic reticulum membrane;GO:0031224//intrinsic to membrane	GO:0005488//binding;GO:0004576//oligosaccharyl transferase activity;GO:0005488//binding;GO:0004576//oligosaccharyl transferase activity	GO:0006487//protein N-linked glycosylation;GO:0006487//protein N-linked glycosylation	gi|57529367|ref|NP_001006288.1|/0/dolichyl-diphosphooligosaccharide--protein glycosyltransferase subunit 2 precursor [Gallus gallus]
ENSGALG00000005597	1759	3802	0.9454	303.051	3803	0.963	325.092	4504	0.9551	359.809	-	-	K06084|1|2e-11|71.6|bfo:BRAFLDRAFT_117217|F-box protein 20	-	GO:0015631//tubulin binding	GO:0030036//actin cytoskeleton organization;GO:0006936//muscle contraction	gi|363736886|ref|XP_422326.2|/0/PREDICTED: calponin-3 [Gallus gallus]
ENSGALG00000013971	2412	3770	0.9805	219.146	3816	0.9963	237.89	4281	0.9871	249.406	-	-	K13302|1|0.0|820|gga:395133|serum/glucocorticoid-regulated kinase 1 [EC:2.7.11.1]	GO:0043231//intracellular membrane-bounded organelle;GO:0016020//membrane	GO:0004672//protein kinase activity;GO:0032559	GO:0006464//cellular protein modification process;GO:0033554//cellular response to stress;GO:0012501//programmed cell death;GO:0030001//metal ion transport	gi|45383215|ref|NP_989807.1|/0/serine/threonine-protein kinase Sgk1 [Gallus gallus]
ENSGALG00000003948	2103	3736	0.9957	249.079	4211	0.9957	301.086	3571	0.9957	238.611	-	-	K00643|1|0.0|1119|gga:552895|5-aminolevulinate synthase [EC:2.3.1.37]	GO:0044429//mitochondrial part	GO:0016749;GO:0048037//cofactor binding	GO:0006779//porphyrin-containing compound biosynthetic process	gi|65301159|ref|NP_001018012.1|/0/5-aminolevulinate synthase, nonspecific, mitochondrial precursor [Gallus gallus]
ENSGALG00000010448	5991	3729	0.9024	87.2695	3117	0.9007	78.2317	6106	0.9079	143.218	-	-	K08023|1|0.0|3272|gga:421461|latent transforming growth factor beta binding protein	-	-	-	gi|449283215|gb|EMC89896.1|/0/Latent-transforming growth factor beta-binding protein 1, partial [Columba livia]
ENSGALG00000001472	3361	3715	0.9902	154.974	2466	0.9821	110.324	3086	0.9851	129.023	-	-	K06785|1|4e-156|553|mgp:100539731|junction adhesion molecule 3	GO:0016020//membrane	-	GO:0007599//hemostasis;GO:0002376//immune system process	gi|363742517|ref|XP_417876.3|/1.14167e-156/PREDICTED: junctional adhesion molecule C [Gallus gallus]
ENSGALG00000005807	4820	3708	0.9882	107.86	3825	0.9778	119.325	5409	0.9894	157.692	-	-	-	GO:0005635//nuclear envelope	GO:0030695//GTPase regulator activity;GO:0022892;GO:0017016//Ras GTPase binding	GO:0051704;GO:0023052//signaling;GO:0006605//protein targeting	gi|363734711|ref|XP_003641442.1|/0/PREDICTED: LOW QUALITY PROTEIN: importin-7 [Gallus gallus]
ENSGALG00000008266	8018	3695	0.9789	64.6127	2037	0.9628	38.2006	1610	0.9506	28.2163	-	-	K06237|1|0.0|1466|gga:422350|collagen, type IV, alpha	-	-	-	gi|363732666|ref|XP_420322.3|/0/PREDICTED: collagen alpha-6(IV) chain [Gallus gallus]
ENSGALG00000015132	3203	3660	0.9956	160.212	3422	0.9847	160.645	6309	0.9988	276.786	-	-	K06736|1|0.0|1637|gga:414745|cadherin 2, type 1, N-cadherin	GO:0032991//macromolecular complex;GO:0005913//cell-cell adherens junction;GO:0019897//extrinsic to plasma membrane;GO:0031252//cell leading edge;GO:0031224//intrinsic to membrane	GO:0046872//metal ion binding;GO:0019902//phosphatase binding;GO:0019900//kinase binding	GO:0007266//Rho protein signal transduction;GO:0045597//positive regulation of cell differentiation;GO:0016337//cell-cell adhesion;GO:0010769//regulation of cell morphogenesis involved in differentiation;GO:0048870//cell motility;GO:0030178//negative regulation of Wnt receptor signaling pathway;GO:0051259//protein oligomerization;GO:0008104//protein localization;GO:0010740//positive regulation of…	gi|48675901|ref|NP_001001615.1|/0/cadherin-2 precursor [Gallus gallus]
ENSGALG00000000947	3678	3644	0.6849	138.911	4078	0.7178	166.717	2589	0.593	98.9145	-	-	K09571|1|0.0|909|gga:421186|FK506-binding protein 4/5 [EC:5.2.1.8]	GO:0044464//cell part	GO:0005515//protein binding;GO:0005527//macrolide binding;GO:0016859//cis-trans isomerase activity	GO:0018193//peptidyl-amino acid modification	gi|53749682|ref|NP_001005431.1|/0/peptidyl-prolyl cis-trans isomerase FKBP5 [Gallus gallus]
ENSGALG00000012823	3780	3638	0.9799	134.94	2931	0.978	116.592	2986	0.9828	111.004	-	-	K08881|1|0.0|1613|gga:418106|tripartite motif-containing protein 24	GO:0000790//nuclear chromatin	GO:0046914//transition metal ion binding;GO:0042393//histone binding;GO:0005102//receptor binding;GO:0003712//transcription cofactor activity;GO:0019787//small conjugating protein ligase activity	GO:0006351//transcription, DNA-dependent;GO:0051716//cellular response to stimulus;GO:0065008;GO:0043627//response to estrogen stimulus;GO:0009057//macromolecule catabolic process;GO:0006915//apoptotic process;GO:0032446//protein modification by small protein conjugation;GO:0010608//posttranscriptional regulation of gene expression;GO:0050794//regulation of cellular process	gi|363728093|ref|XP_416340.3|/0/PREDICTED: transcription intermediary factor 1-alpha [Gallus gallus]
ENSGALG00000003398	4226	3637	0.9934	120.666	3057	0.9934	108.771	4158	0.9934	138.259	-	-	K06834|1|0.0|1342|gga:426781|disintegrin and metalloproteinase domain-containing protein 9 [EC:3.4.24.-]	-	GO:0046914//transition metal ion binding;GO:0004175//endopeptidase activity	GO:0007166//cell surface receptor signaling pathway;GO:0019538//protein metabolic process	gi|397739055|ref|NP_001026567.2|/0/disintegrin and metalloproteinase domain-containing protein 9 precursor [Gallus gallus]
ENSGALG00000015425	2323	3632	0.9974	219.213	2916	0.9987	188.749	5192	0.9991	314.069	-	-	K01059|1|0.0|1008|gga:396219|lipoprotein lipase [EC:3.1.1.34]	GO:0031224//intrinsic to membrane;GO:0034385	GO:0004091//carboxylesterase activity;GO:0005515//protein binding;GO:0005539//glycosaminoglycan binding	GO:0006641//triglyceride metabolic process;GO:0010884//positive regulation of lipid storage;GO:0010742//macrophage derived foam cell differentiation;GO:0055088//lipid homeostasis;GO:0010878//cholesterol storage	gi|49258194|ref|NP_990613.1|/0/lipoprotein lipase precursor [Gallus gallus]
ENSGALG00000013565	6353	3627	0.9882	80.0457	3597	0.9935	85.1347	3713	0.9899	82.127	-	-	K11643|1|0.0|3044|gga:418278|chromodomain-helicase-DNA-binding protein 4 [EC:3.6.4.12]	GO:0000118//histone deacetylase complex	GO:0003676//nucleic acid binding;GO:0046914//transition metal ion binding;GO:0042623//ATPase activity, coupled;GO:0005515//protein binding;GO:0032559	GO:0009207;GO:0006351//transcription, DNA-dependent;GO:0006325//chromatin organization	gi|363728319|ref|XP_003640489.1|/0/PREDICTED: LOW QUALITY PROTEIN: chromodomain-helicase-DNA-binding protein 4 [Gallus gallus]
ENSGALG00000003185	2772	3562	0.9787	180.165	2578	0.9867	139.841	2375	0.978	120.395	-	-	K09646|1|0.0|844|gga:417403|serine carboxypeptidase 1 [EC:3.4.16.-]	-	GO:0008233//peptidase activity	GO:0044238//primary metabolic process	gi|61098320|ref|NP_001012821.1|/0/serine carboxypeptidase 1 precursor [Gallus gallus]
ENSGALG00000006097	5844	3548	0.9988	85.1222	2899	0.999	74.5905	3567	0.9993	85.7695	-	-	K06820|1|0.0|3586|mgp:100539672|plexin A	GO:0031224//intrinsic to membrane	GO:0004888//transmembrane signaling receptor activity	GO:0006935//chemotaxis;GO:0032501//multicellular organismal process;GO:0023052//signaling	gi|363738560|ref|XP_414370.3|/0/PREDICTED: plexin-A1 isoform 3 [Gallus gallus]
ENSGALG00000008169	4386	3528	0.681	112.779	3310	0.7068	113.476	3540	0.7	113.416	-	-	-	GO:0043231//intracellular membrane-bounded organelle;GO:0044444//cytoplasmic part	GO:0005099//Ras GTPase activator activity;GO:0005092//GDP-dissociation inhibitor activity;GO:0051020//GTPase binding	GO:0006810//transport;GO:0032313//regulation of Rab GTPase activity	gi|45384364|ref|NP_990335.1|/0/rab GDP dissociation inhibitor beta [Gallus gallus]
ENSGALG00000001328	2120	3507	0.9203	231.937	2941	0.8825	208.595	3613	0.9009	239.481	-	-	K06535|1|0.0|635|mgp:100538809|basigin	GO:0031224//intrinsic to membrane;GO:0043231//intracellular membrane-bounded organelle;GO:0044444//cytoplasmic part;GO:0012505//endomembrane system	GO:0005488//binding;GO:0008028//monocarboxylic acid transmembrane transporter activity	GO:0032787//monocarboxylic acid metabolic process;GO:0015711//organic anion transport;GO:0002376//immune system process;GO:0042221//response to chemical stimulus;GO:0007599//hemostasis;GO:0007165//signal transduction;GO:0007275//multicellular organismal development	gi|347543825|ref|NP_001185919.1|/0/basigin isoform 1 precursor [Gallus gallus]
ENSGALG00000008793	2691	3503	0.9721	182.514	2760	0.9937	154.22	1892	0.9926	98.7978	-	-	K14006|1|0.0|1563|gga:416724|protein transport protein SEC23	GO:0012507//ER to Golgi transport vesicle membrane;GO:0005789//endoplasmic reticulum membrane	GO:0046914//transition metal ion binding	GO:0048193//Golgi vesicle transport;GO:0015031//protein transport	gi|57525144|ref|NP_001006179.1|/0/protein transport protein Sec23A [Gallus gallus]
ENSGALG00000004596	4820	3496	0.9923	101.694	2780	0.9828	86.7247	3384	0.9902	98.6559	-	-	K08557|1|0.0|1188|gga:422165|androgen receptor	GO:0043005//neuron projection;GO:0043231//intracellular membrane-bounded organelle	GO:0005496//steroid binding;GO:0035258//steroid hormone receptor binding;GO:0003707//steroid hormone receptor activity;GO:0001071//nucleic acid binding transcription factor activity;GO:0019904//protein domain specific binding;GO:0043565//sequence-specific DNA binding;GO:0046914//transition metal ion binding	GO:0030520//intracellular estrogen receptor signaling pathway;GO:0060601//lateral sprouting from an epithelium;GO:0043434//response to peptide hormone stimulus;GO:0008406//gonad development;GO:0043009//chordate embryonic development;GO:0018993//somatic sex determination;GO:0003156//regulation of organ formation;GO:0040008//regulation of growth;GO:0035112//genitalia morphogenesis;GO:0010740//posit…	gi|91680856|ref|NP_001035179.1|/0/androgen receptor [Gallus gallus]
ENSGALG00000011214	3296	3479	0.9891	147.991	2854	0.9757	130.2	4191	0.9733	178.678	-	-	K09501|1|0.0|744|gga:396228|serpin peptidase inhibitor, clade H, member 1	GO:0044432//endoplasmic reticulum part	GO:0004866//endopeptidase inhibitor activity;GO:0005515//protein binding	GO:0050896//response to stimulus;GO:0006508//proteolysis;GO:0009059//macromolecule biosynthetic process;GO:0010466//negative regulation of peptidase activity;GO:0030198//extracellular matrix organization	gi|45384240|ref|NP_990622.1|/0/serpin H1 precursor [Gallus gallus]
ENSGALG00000002548	8521	3469	0.9856	57.0799	2890	0.9833	50.9979	3210	0.991	52.9364	-	-	K06271|1|0.0|4363|gga:395194|talin	GO:0005815//microtubule organizing center;GO:0001726//ruffle;GO:0005924//cell-substrate adherens junction;GO:0043227//membrane-bounded organelle	GO:0008092//cytoskeletal protein binding;GO:0005102//receptor binding;GO:0019904//protein domain specific binding;GO:0005198//structural molecule activity	GO:0001775//cell activation;GO:0003012//muscle system process;GO:0006935//chemotaxis;GO:0006887//exocytosis;GO:0030036//actin cytoskeleton organization;GO:0007599//hemostasis;GO:0034329//cell junction assembly	gi|45383127|ref|NP_989854.1|/0/talin-1 [Gallus gallus]
ENSGALG00000023294	988	3449	0.9686	489.447	3618	0.998	550.626	3915	0.9555	556.82	-	-	K02941|1|1e-137|489|gga:395835|large subunit ribosomal protein LP0	GO:0043231//intracellular membrane-bounded organelle;GO:0015934//large ribosomal subunit	GO:0003676//nucleic acid binding;GO:0005198//structural molecule activity	GO:0006412//translation;GO:0019080;GO:0051704;GO:0022613//ribonucleoprotein complex biogenesis;GO:0031016//pancreas development	gi|45384494|ref|NP_990318.1|/1.04169e-136/60S acidic ribosomal protein P0 [Gallus gallus]
ENSGALG00000004725	2156	3443	0.9596	223.902	2665	0.9912	185.863	4156	0.9731	270.874	-	-	K00128|1|0.0|993|gga:416880|aldehyde dehydrogenase (NAD+) [EC:1.2.1.3]	GO:0044429//mitochondrial part	GO:0004030//aldehyde dehydrogenase [NAD(P)+] activity;GO:0005515//protein binding	GO:0044238//primary metabolic process;GO:0048545//response to steroid hormone stimulus;GO:0070542//response to fatty acid;GO:0042133//neurotransmitter metabolic process;GO:0006067//ethanol metabolic process;GO:0014070//response to organic cyclic compound;GO:0048513//organ development;GO:0002237//response to molecule of bacterial origin;GO:0006950//response to stress	gi|363739855|ref|XP_415171.3|/0/PREDICTED: aldehyde dehydrogenase, mitochondrial isoform 2 [Gallus gallus]
ENSGALG00000015030	4401	3437	0.9682	109.496	2321	0.9623	79.2992	3102	0.9675	99.0445	-	-	K12385|1|0.0|2459|gga:421076|Niemann-Pick C1 protein	GO:0005764//lysosome;GO:0016021//integral to membrane;GO:0005770//late endosome;GO:0012505//endomembrane system	GO:0005319//lipid transporter activity;GO:0005488//binding;GO:0004888//transmembrane signaling receptor activity	GO:0010507//negative regulation of autophagy;GO:0008202//steroid metabolic process;GO:0007034//vacuolar transport;GO:0016192//vesicle-mediated transport;GO:0010038//response to metal ion;GO:0030301//cholesterol transport;GO:0055092//sterol homeostasis	gi|363730918|ref|XP_419162.3|/0/PREDICTED: niemann-Pick C1 protein [Gallus gallus]
ENSGALG00000002709	3408	3420	0.993	140.701	3451	0.9868	152.262	4658	0.9894	192.061	-	-	K10356|1|0.0|2026|gga:417555|myosin I	GO:0016461//unconventional myosin complex;GO:0031528//microvillus membrane	GO:0008092//cytoskeletal protein binding;GO:0017111//nucleoside-triphosphatase activity;GO:0032559	GO:0051234//establishment of localization	gi|66392162|ref|NP_001006220.2|/0/unconventional myosin-Ic [Gallus gallus]
ENSGALG00000028186	5302	3394	0.9136	89.7515	2661	0.9106	75.4658	3116	0.9034	82.5843	-	-	K07855|1|2e-108|395|mgp:100546692|Ras-like, estrogen-regulated, growth inhibitor	GO:0043231//intracellular membrane-bounded organelle;GO:0044444//cytoplasmic part	GO:0017111//nucleoside-triphosphatase activity;GO:0032561//guanyl ribonucleotide binding;GO:0035258//steroid hormone receptor binding	GO:0035556//intracellular signal transduction;GO:0016049//cell growth;GO:0009719;GO:0009207;GO:0008283//cell proliferation	gi|50729046|ref|XP_416404.1|/1.60885e-107/PREDICTED: ras-related and estrogen-regulated growth inhibitor [Gallus gallus]
ENSGALG00000009222	6981	3393	0.9513	68.1453	3008	0.9595	64.7896	4605	0.95	92.694	-	-	K12567|1|1e-62|243|spu:590007|titin [EC:2.7.11.1]	GO:0043231//intracellular membrane-bounded organelle	-	GO:0045597//positive regulation of cell differentiation	gi|356640181|ref|NP_001239253.1|/0/fibronectin type III domain-containing protein 3B [Gallus gallus]
ENSGALG00000010641	2959	3380	0.6945	160.155	2428	0.6337	123.381	1624	0.5863	77.1225	-	-	-	GO:0043231//intracellular membrane-bounded organelle;GO:0043231//intracellular membrane-bounded organelle	GO:0004753//saccharopine dehydrogenase activity;GO:0004753//saccharopine dehydrogenase activity	GO:0008152//metabolic process;GO:0008152//metabolic process	gi|61097999|ref|NP_001012893.1|/0/saccharopine dehydrogenase-like oxidoreductase [Gallus gallus]
ENSGALG00000003197	863	3378	0.978	548.805	3503	0.9791	610.344	3422	0.9896	557.197	-	-	K02936|1|2e-126|451|mgp:100540189|large subunit ribosomal protein L7Ae	GO:0015934//large ribosomal subunit	GO:0003676//nucleic acid binding;GO:0005198//structural molecule activity	GO:0006412//translation;GO:0019080;GO:0022613//ribonucleoprotein complex biogenesis;GO:0031016//pancreas development	gi|52138653|ref|NP_001004379.1|/1.9293e-125/60S ribosomal protein L7a [Gallus gallus]
ENSGALG00000005490	906	3376	0.9978	522.449	3359	0.9978	557.477	3575	0.9989	554.482	-	-	K02981|1|2e-127|455|mgp:100549328|small subunit ribosomal protein S2e	GO:0015935//small ribosomal subunit;GO:0031981//nuclear lumen	GO:0003676//nucleic acid binding;GO:0017134//fibroblast growth factor binding;GO:0005198//structural molecule activity	GO:0006413//translational initiation	gi|461496478|ref|NP_001264093.1|/4.95736e-127/40S ribosomal protein S2 [Gallus gallus]
ENSGALG00000014106	5756	3357	0.914	81.7711	3070	0.9097	80.1979	4422	0.9076	107.954	-	-	K09291|1|3e-06|56.2|xtr:100496307|nucleoprotein TPR;K11499|2|4e-06|55.8|ssc:100521032|centromere protein F	GO:0016020//membrane	GO:0005488//binding	GO:0009987//cellular process	gi|71896847|ref|NP_001025942.1|/0/liprin-beta-1 [Gallus gallus]
ENSGALG00000015082	1030	3356	0.733	456.83	3210	0.7631	468.612	3507	0.7379	478.452	-	-	K02991|1|9e-126|450|tgu:100217724|small subunit ribosomal protein S6e	GO:0031981//nuclear lumen;GO:0015935//small ribosomal subunit	GO:0005198//structural molecule activity;GO:0005488//binding	GO:0043029//T cell homeostasis;GO:0030217//T cell differentiation;GO:0031016//pancreas development;GO:0033500//carbohydrate homeostasis;GO:0006412//translation;GO:0022618//ribonucleoprotein complex assembly;GO:0019080;GO:0048468//cell development;GO:0007169//transmembrane receptor protein tyrosine kinase signaling pathway;GO:0006915//apoptotic process;GO:0000082//G1/S transition of mitotic cell c…	gi|45382571|ref|NP_990556.1|/1.27995e-124/40S ribosomal protein S6 [Gallus gallus]
ENSGALG00000004956	2027	3342	0.9931	231.165	3339	0.9931	247.69	4657	0.9941	322.844	-	-	K01810|1|0.0|1130|gga:415783|glucose-6-phosphate isomerase [EC:5.3.1.9]	GO:0043231//intracellular membrane-bounded organelle;GO:0044444//cytoplasmic part;GO:0016020//membrane;GO:0044421//extracellular region part	GO:0016861//intramolecular oxidoreductase activity, interconverting aldoses and ketoses;GO:0005102//receptor binding	GO:0006007//glucose catabolic process;GO:0048646//anatomical structure formation involved in morphogenesis;GO:0010466//negative regulation of peptidase activity;GO:0009438//methylglyoxal metabolic process;GO:0043066//negative regulation of apoptotic process	gi|57524920|ref|NP_001006128.1|/0/glucose-6-phosphate isomerase [Gallus gallus]
ENSGALG00000004143	4016	3341	0.6521	116.641	2934	0.6417	109.853	4180	0.6805	146.259	-	-	K06630|1|2e-125|451|mgp:100548364|tyrosine 3-monooxygenase/tryptophan 5-monooxygenase activation protein	GO:0031981//nuclear lumen;GO:0005815//microtubule organizing center;GO:0048770;GO:0043234//protein complex;GO:0031981//nuclear lumen;GO:0005815//microtubule organizing center;GO:0048770;GO:0043234//protein complex	GO:0003712//transcription cofactor activity;GO:0016597//amino acid binding;GO:0019899//enzyme binding;GO:0003712//transcription cofactor activity;GO:0016597//amino acid binding;GO:0019899//enzyme binding	GO:0032507//maintenance of protein location in cell;GO:0006886//intracellular protein transport;GO:0016070//RNA metabolic process;GO:0007169//transmembrane receptor protein tyrosine kinase signaling pathway;GO:0007264//small GTPase mediated signal transduction;GO:0051259//protein oligomerization;GO:0006917//induction of apoptosis;GO:0044093;GO:0006935//chemotaxis;GO:0006470//protein dephosphoryla…	gi|449281933|gb|EMC88876.1|/3.99848e-125/14-3-3 protein beta/alpha, partial [Columba livia]
ENSGALG00000007843	7506	3333	0.9904	62.2582	3281	0.9895	65.7269	3148	0.9863	58.934	-	-	K10779|1|0.0|3446|gga:422331|transcriptional regulator ATRX [EC:3.6.4.12]	-	-	-	gi|363732842|ref|XP_420305.3|/0/PREDICTED: transcriptional regulator ATRX [Gallus gallus]
ENSGALG00000011608	5164	3325	0.9955	90.2766	2942	0.9903	85.6647	2830	0.9926	77.0087	-	-	K05740|1|3e-41|172|xtr:733754|diaphanous 1;K05745|5|2e-40|169|aml:100475459|diaphanous 3	GO:0044444//cytoplasmic part;GO:0043231//intracellular membrane-bounded organelle	GO:0005488//binding	-	gi|363734949|ref|XP_421396.3|/0/PREDICTED: inverted formin-2 [Gallus gallus]
ENSGALG00000007606	932	3321	0.9957	499.6	3354	0.9989	541.119	5211	0.9989	785.679	-	-	K01834|1|2e-118|425|gga:428969|2,3-bisphosphoglycerate-dependent phosphoglycerate mutase [EC:5.4.2.1]	GO:0043231//intracellular membrane-bounded organelle;GO:0044444//cytoplasmic part	GO:0019900//kinase binding;GO:0016868//intramolecular transferase activity, phosphotransferases;GO:0034416//bisphosphoglycerate phosphatase activity	GO:0006796//phosphate-containing compound metabolic process;GO:0006096//glycolysis;GO:0006140	gi|71895985|ref|NP_001026727.1|/1.68355e-117/phosphoglycerate mutase 1 [Gallus gallus]
ENSGALG00000016878	3457	3313	0.9806	134.367	2942	0.9705	127.964	3676	0.9737	149.422	-	-	-	GO:0031224//intrinsic to membrane;GO:0031090//organelle membrane;GO:0043231//intracellular membrane-bounded organelle	-	-	gi|50730617|ref|XP_416972.1|/0/PREDICTED: transmembrane 9 superfamily member 2 [Gallus gallus]
ENSGALG00000002552	2777	3300	0.9989	166.613	1936	0.9975	104.827	1873	0.996	94.7767	-	-	K06236|1|5e-65|250|gga:396340|collagen, type I/II/III/V/XI, alpha	-	-	GO:0009987//cellular process;GO:0050896//response to stimulus	gi|206597436|ref|NP_990711.2|/4.11491e-64/collagen alpha-1(III) chain precursor [Gallus gallus]
ENSGALG00000005209	1720	3292	0.9983	268.35	3397	0.9983	296.97	4168	0.9988	340.517	-	-	K09864|1|3e-142|506|gga:420384|aquaporin-1	GO:0005774//vacuolar membrane;GO:0005903//brush border;GO:0016323//basolateral plasma membrane;GO:0030424//axon;GO:0016021//integral to membrane;GO:0005635//nuclear envelope;GO:0033655;GO:0030667//secretory granule membrane	GO:0005372//water transmembrane transporter activity;GO:0005221//intracellular cyclic nucleotide activated cation channel activity;GO:0015166//polyol transmembrane transporter activity;GO:0046873//metal ion transmembrane transporter activity;GO:0005488//binding	GO:0019725//cellular homeostasis;GO:0034614//cellular response to reactive oxygen species;GO:0006915//apoptotic process;GO:0015670//carbon dioxide transport;GO:0008284//positive regulation of cell proliferation;GO:0071241//cellular response to inorganic substance;GO:0048592//eye morphogenesis;GO:0009612//response to mechanical stimulus;GO:0045765//regulation of angiogenesis;GO:0072032;GO:0052182;…	gi|86515436|ref|NP_001034542.1|/2.345e-141/aquaporin 1 (Colton blood group) [Gallus gallus]
ENSGALG00000001634	515	3283	0.9981	893.785	3463	0.9845	1011.09	3054	0.9864	833.3	-	-	K02894|1|2e-67|254|ecb:100629497|large subunit ribosomal protein L23e	GO:0031981//nuclear lumen;GO:0044444//cytoplasmic part;GO:0030529//ribonucleoprotein complex	GO:0005488//binding;GO:0005198//structural molecule activity	GO:0006412//translation;GO:0019080;GO:0006606//protein import into nucleus;GO:0031016//pancreas development	gi|470620201|ref|XP_004318392.1|/1.42975e-66/PREDICTED: 60S ribosomal protein L23 [Tursiops truncatus]
ENSGALG00000022539	1648	3282	0.9345	279.223	2951	0.9369	269.251	2824	0.9351	240.795	-	-	K02133|1|0.0|840|gga:426673|F-type H+-transporting ATPase subunit beta [EC:3.6.3.14]	GO:0033178//proton-transporting two-sector ATPase complex, catalytic domain;GO:0005759//mitochondrial matrix;GO:0005743//mitochondrial inner membrane	GO:0042287//MHC protein binding;GO:0019829//cation-transporting ATPase activity;GO:0015078//hydrogen ion transmembrane transporter activity;GO:0032559;GO:0043498//cell surface binding;GO:0015662//ATPase activity, coupled to transmembrane movement of ions, phosphorylative mechanism	GO:0015988//energy coupled proton transmembrane transport, against electrochemical gradient;GO:0006929//substrate-dependent cell migration;GO:0009207;GO:0015986//ATP synthesis coupled proton transport;GO:0030641//regulation of cellular pH;GO:0048646//anatomical structure formation involved in morphogenesis	gi|448261627|ref|NP_001026562.2|/0/ATP synthase subunit beta, mitochondrial precursor [Gallus gallus]
ENSGALG00000012568	829	3256	0.4355	550.68	3771	0.4355	683.986	3664	0.4355	621.07	-	-	-	GO:0005578//proteinaceous extracellular matrix;GO:0044424//intracellular part	GO:0043169//cation binding;GO:0004866//endopeptidase inhibitor activity	GO:0009888//tissue development;GO:0001101//response to acid;GO:0048545//response to steroid hormone stimulus;GO:0050953//sensory perception of light stimulus;GO:0007399//nervous system development;GO:0031330;GO:0009605//response to external stimulus	gi|45382757|ref|NP_990818.1|/7.03543e-130/metalloproteinase inhibitor 3 precursor [Gallus gallus]
ENSGALG00000004719	7647	3235	0.9933	59.3134	3372	0.9906	66.3043	5749	0.9973	105.643	-	-	K06114|1|0.0|4698|mgp:100545390|spectrin alpha	GO:0043232;GO:0044444//cytoplasmic part	GO:0008092//cytoskeletal protein binding;GO:0046872//metal ion binding	GO:0030835//negative regulation of actin filament depolymerization	gi|326930307|ref|XP_003211289.1|/0/PREDICTED: spectrin alpha chain, brain-like [Meleagris gallopavo]
ENSGALG00000002232	7391	3219	0.9704	61.0643	2889	0.9832	58.7746	2611	0.9736	49.6413	-	-	K05628|1|0.0|1032|gga:419435|arginine-glutamic acid dipeptide (RE) repeats	GO:0031981//nuclear lumen	GO:0005515//protein binding	GO:0006606//protein import into nucleus	gi|224079999|ref|XP_002187508.1|/0/PREDICTED: arginine-glutamic acid dipeptide repeats protein [Taeniopygia guttata]
ENSGALG00000002139	2476	3217	0.9964	182.167	2756	0.9968	167.369	5012	0.9972	284.446	-	-	K01490|1|1e-47|192|oaa:100074630|AMP deaminase [EC:3.5.4.6]	GO:0044424//intracellular part	GO:0003676//nucleic acid binding	GO:0006351//transcription, DNA-dependent;GO:0008406//gonad development	gi|326933723|ref|XP_003212950.1|/0/PREDICTED: cold shock domain-containing protein E1-like isoform 1 [Meleagris gallopavo]
ENSGALG00000010124	727	3204	0.9807	617.913	3048	0.9945	630.414	3141	0.9876	607.118	-	-	K02995|1|2e-130|465|gga:424584|small subunit ribosomal protein S8e	GO:0015935//small ribosomal subunit	GO:0005488//binding;GO:0005198//structural molecule activity	GO:0006412//translation;GO:0019080;GO:0031016//pancreas development;GO:0030490//maturation of SSU-rRNA	gi|356460917|ref|NP_001239055.1|/5.72663e-119/40S ribosomal protein S8 [Gallus gallus]
ENSGALG00000013239	5124	3190	0.7613	87.2873	2948	0.7543	86.5095	2039	0.7537	55.9175	-	-	K07609|1|0.0|2622|gga:395890|nestin	GO:0005856//cytoskeleton	-	GO:0009987//cellular process;GO:0048856//anatomical structure development;GO:0007275//multicellular organismal development	gi|19882261|gb|AAC00208.2|/0/paranemin [Gallus gallus]
ENSGALG00000009250	3314	3189	0.9876	134.919	3054	0.9876	138.568	3489	0.9879	147.941	-	-	K12741|1|1e-123|445|gga:100859627|heterogeneous nuclear ribonucleoprotein A1/A3	GO:0005681//spliceosomal complex;GO:0031981//nuclear lumen	GO:0003723//RNA binding;GO:0051032	GO:0050658//RNA transport;GO:0000377	gi|363735855|ref|XP_003641619.1|/1.06085e-122/PREDICTED: heterogeneous nuclear ribonucleoprotein A3 homolog 1-like [Gallus gallus]
ENSGALG00000004553	4601	3177	0.9974	96.8132	3068	0.998	100.265	3144	0.9983	96.0219	-	-	K01634|1|0.0|1095|gga:423714|sphinganine-1-phosphate aldolase [EC:4.1.2.27]	GO:0005576//extracellular region;GO:0031227//intrinsic to endoplasmic reticulum membrane	GO:0046872//metal ion binding;GO:0008233//peptidase activity;GO:0048037//cofactor binding;GO:0016832//aldehyde-lyase activity	GO:0043170;GO:0043436;GO:0012501//programmed cell death;GO:0046519	gi|56118982|ref|NP_001007947.1|/0/sphingosine-1-phosphate lyase 1 [Gallus gallus]
ENSGALG00000012735	2245	3172	0.8316	198.101	3001	0.8272	200.999	2476	0.804	154.979	-	-	K05227|1|3e-88|327|gga:420854|endothelin	GO:0044424//intracellular part;GO:0044421//extracellular region part	GO:0031705//bombesin receptor binding	GO:0002027//regulation of heart rate;GO:0007204//elevation of cytosolic calcium ion concentration;GO:0008277//regulation of G-protein coupled receptor protein signaling pathway;GO:0055067;GO:0048609//multicellular organismal reproductive process;GO:0070555//response to interleukin-1;GO:0008284//positive regulation of cell proliferation;GO:0042044//fluid transport;GO:0002790//peptide secretion;GO:…	gi|118086398|ref|XP_418943.2|/2.06079e-87/PREDICTED: endothelin-1 [Gallus gallus]
ENSGALG00000008590	1323	3156	0.9819	334.462	3218	0.9909	365.739	2904	0.9887	308.444	-	-	K03232|1|3e-89|329|mgp:100542381|elongation factor 1-beta	GO:0043234//protein complex;GO:0044444//cytoplasmic part	GO:0008135//translation factor activity, nucleic acid binding	GO:0006412//translation	gi|326922623|ref|XP_003207548.1|/2.76512e-88/PREDICTED: elongation factor 1-beta-like [Meleagris gallopavo]
ENSGALG00000010725	1731	3153	0.9994	255.386	3104	0.996	269.631	3563	0.9994	289.24	-	-	K06630|1|8e-127|454|tgu:100221059|tyrosine 3-monooxygenase/tryptophan 5-monooxygenase activation protein	GO:0032991//macromolecular complex;GO:0044430//cytoskeletal part;GO:0048770	GO:0005515//protein binding	GO:0042221//response to chemical stimulus;GO:0007599//hemostasis;GO:0006605//protein targeting;GO:0016070//RNA metabolic process;GO:0002441;GO:0001775//cell activation;GO:0043066//negative regulation of apoptotic process	gi|449284082|gb|EMC90663.1|/7.3909e-127/14-3-3 protein zeta, partial [Columba livia]
ENSGALG00000007509	4752	3089	0.9594	91.1404	3248	0.9707	102.774	3160	0.9423	93.4438	-	-	K04632|1|0.0|721|gga:419313|guanine nucleotide-binding protein G(s) subunit alpha	GO:0016023//cytoplasmic membrane-bounded vesicle;GO:0031234//extrinsic to internal side of plasma membrane	GO:0032561//guanyl ribonucleotide binding;GO:0017111//nucleoside-triphosphatase activity;GO:0060089;GO:0035254//glutamate receptor binding;GO:0032403//protein complex binding;GO:0031628//opioid receptor binding	GO:0009207;GO:0007600//sensory perception;GO:0007189//adenylate cyclase-activating G-protein coupled receptor signaling pathway	gi|449274246|gb|EMC83529.1|/0/Guanine nucleotide-binding protein G(s) subunit alpha isoforms XLas, partial [Columba livia]
ENSGALG00000001085	2659	3087	0.9707	162.775	2319	0.9876	131.138	1934	0.9684	102.206	-	-	K08450|1|0.0|1258|gga:415633|G protein-coupled receptor 56	-	GO:0004871//signal transducer activity	GO:0007165//signal transduction	gi|363737966|ref|XP_413999.3|/0/PREDICTED: G-protein coupled receptor 56 [Gallus gallus]
ENSGALG00000008586	1537	3086	0.946	281.509	2586	0.9493	252.988	3224	0.9453	294.755	-	-	K07375|1|0.0|837|ssc:100516352|tubulin beta	GO:0015630//microtubule cytoskeleton;GO:0043234//protein complex;GO:0044444//cytoplasmic part	GO:0032561//guanyl ribonucleotide binding;GO:0042287//MHC protein binding;GO:0017111//nucleoside-triphosphatase activity	GO:0007017//microtubule-based process;GO:0006458//'de novo' protein folding;GO:0009207;GO:0022402//cell cycle process;GO:0043623//cellular protein complex assembly;GO:0001909//leukocyte mediated cytotoxicity	gi|395844458|ref|XP_003794978.1|/0/PREDICTED: sodium-dependent phosphate transport protein 2C [Otolemur garnettii]
ENSGALG00000002066	3491	3070	0.9842	123.299	3102	0.9751	133.609	3513	0.9968	141.406	-	-	K09289|1|0.0|1161|gga:423615|nuclear receptor coactivator 4	-	-	-	gi|57529879|ref|NP_001006495.1|/0/nuclear receptor coactivator 4 [Gallus gallus]
ENSGALG00000008432	2384	3068	0.9924	180.434	3169	0.9933	199.876	4028	0.9899	237.423	-	-	K11826|1|0.0|863|mgp:100540393|AP-2 complex subunit mu-1	GO:0030119//AP-type membrane coat adaptor complex;GO:0005905//coated pit;GO:0030139//endocytic vesicle;GO:0044439;GO:0030118//clathrin coat	GO:0005488//binding	GO:0007267//cell-cell signaling;GO:0015031//protein transport;GO:0007173//epidermal growth factor receptor signaling pathway;GO:0050688//regulation of defense response to virus;GO:0006935//chemotaxis	gi|465957654|gb|EMP27501.1|/0/AP-2 complex subunit mu-1, partial [Chelonia mydas]
ENSGALG00000002813	558	3044	0.9946	764.857	3435	0.9982	925.631	3365	0.9946	847.404	-	-	K02947|1|3e-75|281|mgp:100550724|small subunit ribosomal protein S10e	GO:0015935//small ribosomal subunit;GO:0031981//nuclear lumen	GO:0005488//binding	GO:0006412//translation;GO:0019080;GO:0031016//pancreas development	gi|62087910|dbj|BAD92402.1|/1.05553e-74/ribosomal protein S10 variant [Homo sapiens]
ENSGALG00000002169	4211	3033	0.9995	100.985	2487	0.9955	88.8047	2504	0.9967	83.5582	-	-	-	GO:0044464//cell part	-	-	gi|71896883|ref|NP_001026473.1|/1.76057e-85/pleckstrin homology domain-containing family B member 2 [Gallus gallus]
ENSGALG00000008130	2710	3027	0.9856	156.608	3190	0.993	176.997	4397	0.9908	227.996	-	-	K00688|1|6e-16|86.7|ame:409267|starch phosphorylase [EC:2.4.1.1]	GO:0032991//macromolecular complex;GO:0044297//cell body;GO:0042995//cell projection;GO:0031227//intrinsic to endoplasmic reticulum membrane	GO:0005515//protein binding	GO:0014046;GO:0048755//branching morphogenesis of a nerve;GO:0045596//negative regulation of cell differentiation;GO:0032101;GO:0001837//epithelial to mesenchymal transition;GO:0007409//axonogenesis;GO:0007029//endoplasmic reticulum organization;GO:0010769//regulation of cell morphogenesis involved in differentiation;GO:0007169//transmembrane receptor protein tyrosine kinase signaling pathway;GO:…	gi|70721612|tpg|DAA05165.1|/6.08248e-79/TPA_inf: RTN4-B1 [Gallus gallus]
ENSGALG00000008437	3074	3026	0.9971	138.018	2685	0.9958	131.337	2352	0.9941	107.516	-	-	K07532|1|6e-19|97.4|dre:571031|Rho guanine nucleotide exchange factor 12;K12331|3|2e-18|95.9|dre:565268|Rho guanine nucleotide exchange factor 11	-	-	-	gi|71897169|ref|NP_001025819.1|/0/neuroepithelial cell-transforming gene 1 protein [Gallus gallus]
ENSGALG00000000122	1139	3023	0.9833	372.121	3219	0.9789	424.955	3184	0.9763	392.816	-	-	K14753|1|0.0|662|acs:100566018|guanine nucleotide-binding protein subunit beta-2-like 1 protein	GO:0044297//cell body;GO:0044424//intracellular part;GO:0016020//membrane	GO:0019902//phosphatase binding;GO:0019901//protein kinase binding	GO:0007186//G-protein coupled receptor signaling pathway	gi|5174447|ref|NP_006089.1|/0/guanine nucleotide-binding protein subunit beta-2-like 1 [Homo sapiens]
ENSGALG00000015358	5982	3020	0.9988	70.7832	4340	0.9983	109.091	5669	0.9992	133.168	-	-	K10352|1|0.0|3373|gga:395534|myosin heavy chain	GO:0031981//nuclear lumen;GO:0016460//myosin II complex;GO:0005924//cell-substrate adherens junction;GO:0043292//contractile fiber	GO:0005198//structural molecule activity;GO:0046983//protein dimerization activity;GO:0008092//cytoskeletal protein binding;GO:0042802//identical protein binding;GO:0032559;GO:0003774//motor activity;GO:0042623//ATPase activity, coupled;GO:0019900//kinase binding	GO:0008016//regulation of heart contraction;GO:0048747//muscle fiber development;GO:0033121;GO:0006936//muscle contraction;GO:0043009//chordate embryonic development;GO:0009207;GO:0055008//cardiac muscle tissue morphogenesis;GO:0010927;GO:0031032//actomyosin structure organization	gi|45382109|ref|NP_990097.1|/0/myosin heavy chain, cardiac muscle isoform [Gallus gallus]
ENSGALG00000008156	8318	3018	0.9901	50.871	3364	0.9798	60.811	7108	0.9931	120.079	-	-	K06115|1|0.0|4403|gga:421216|spectrin beta	GO:0031981//nuclear lumen;GO:0016020//membrane;GO:0030016//myofibril;GO:0030864//cortical actin cytoskeleton;GO:0031981//nuclear lumen;GO:0016020//membrane;GO:0030016//myofibril;GO:0030864//cortical actin cytoskeleton	GO:0005198//structural molecule activity;GO:0008092//cytoskeletal protein binding;GO:0005198//structural molecule activity;GO:0008092//cytoskeletal protein binding	GO:0007178//transmembrane receptor protein serine/threonine kinase signaling pathway;GO:0030835//negative regulation of actin filament depolymerization;GO:0006935//chemotaxis;GO:0006606//protein import into nucleus;GO:0007178//transmembrane receptor protein serine/threonine kinase signaling pathway;GO:0030835//negative regulation of actin filament depolymerization;GO:0006935//chemotaxis;GO:000660…	gi|313661476|ref|NP_001186354.1|/0/spectrin beta chain, brain 1 [Gallus gallus]
ENSGALG00000008007	7436	3016	0.5654	56.8672	4029	0.56	81.471	4093	0.562	77.3468	-	-	K06587|1|0.0|2048|gga:415560|integrin alpha 11	GO:0005887//integral to plasma membrane	GO:0005515//protein binding	GO:0031589//cell-substrate adhesion;GO:0007166//cell surface receptor signaling pathway;GO:0048513//organ development	gi|118096010|ref|XP_413930.2|/0/PREDICTED: integrin alpha-11 [Gallus gallus]
ENSGALG00000000085	5876	3011	0.9823	71.8453	2299	0.9758	58.8305	3283	0.9852	78.5107	-	-	K00820|1|0.0|1395|gga:419514|glucosamine--fructose-6-phosphate aminotransferase (isomerizing) [EC:2.6.1.16]	GO:0044444//cytoplasmic part	GO:0030246//carbohydrate binding;GO:0031406//carboxylic acid binding;GO:0008483//transaminase activity	GO:0032868//response to insulin stimulus;GO:0034285;GO:0006000//fructose metabolic process;GO:0009064//glutamine family amino acid metabolic process;GO:0006487//protein N-linked glycosylation;GO:0005979//regulation of glycogen biosynthetic process;GO:0006045//N-acetylglucosamine biosynthetic process;GO:0051260//protein homooligomerization	gi|71894845|ref|NP_001026053.1|/0/glucosamine--fructose-6-phosphate aminotransferase [isomerizing] 1 [Gallus gallus]
ENSGALG00000005507	2392	2996	0.9891	175.61	2399	0.9987	150.805	2344	0.9921	137.701	-	-	K13214|1|0.0|745|gga:428701|non-POU domain-containing octamer-binding protein	GO:0016604//nuclear body;GO:0034399//nuclear periphery	GO:0003676//nucleic acid binding;GO:0005515//protein binding	GO:0006396//RNA processing;GO:0006259//DNA metabolic process;GO:0033554//cellular response to stress;GO:0006351//transcription, DNA-dependent	gi|71895845|ref|NP_001026703.1|/0/non-POU domain-containing octamer-binding protein [Gallus gallus]
ENSGALG00000010318	2140	2995	0.9963	196.224	2834	0.9939	199.128	3414	0.9986	224.176	-	-	K14825|1|2e-11|71.6|ecb:100529263|protein ERP2	GO:0031224//intrinsic to membrane;GO:0043234//protein complex;GO:0030667//secretory granule membrane;GO:0048770;GO:0005798//Golgi-associated vesicle	GO:0005515//protein binding	GO:0006996//organelle organization;GO:0006903//vesicle targeting;GO:0006887//exocytosis;GO:0048513//organ development;GO:0015031//protein transport;GO:0010033//response to organic substance	gi|57529934|ref|NP_001006482.1|/1.13996e-95/transmembrane emp24 domain-containing protein 10 precursor [Gallus gallus]
ENSGALG00000005065	4594	2988	0.9822	91.1925	2861	0.9874	93.6423	2247	0.9913	68.7309	-	-	K01047|1|0.0|1491|gga:396394|phospholipase A2 [EC:3.1.1.4]	GO:0031410//cytoplasmic vesicle	GO:0046872//metal ion binding;GO:0005543//phospholipid binding;GO:0004091//carboxylesterase activity;GO:0016298//lipase activity	GO:0008283//cell proliferation;GO:0006644//phospholipid metabolic process	gi|45382223|ref|NP_990754.1|/0/cytosolic phospholipase A2 [Gallus gallus]
ENSGALG00000003475	3551	2986	0.9961	117.899	2205	0.9975	93.3691	2709	0.9977	107.201	-	-	K01648|1|0.0|2076|mgp:100544111|ATP citrate (pro-S)-lyase [EC:2.3.3.8]	GO:0031981//nuclear lumen;GO:0043234//protein complex;GO:0044444//cytoplasmic part	GO:0016833//oxo-acid-lyase activity;GO:0004774//succinate-CoA ligase activity;GO:0046912//transferase activity, transferring acyl groups, acyl groups converted into alkyl on transfer;GO:0032559;GO:0043169//cation binding	GO:0015980//energy derivation by oxidation of organic compounds;GO:0009893//positive regulation of metabolic process;GO:0035336//long-chain fatty-acyl-CoA metabolic process;GO:0072350//tricarboxylic acid metabolic process;GO:0009207;GO:0006084//acetyl-CoA metabolic process;GO:0005975//carbohydrate metabolic process;GO:0006631//fatty acid metabolic process;GO:0006641//triglyceride metabolic process	gi|326934166|ref|XP_003213165.1|/0/PREDICTED: ATP-citrate synthase-like isoform 1 [Meleagris gallopavo]
ENSGALG00000006894	1512	2973	0.996	275.685	2155	0.9954	214.309	2745	0.9934	255.112	-	-	K08761|1|0.0|967|gga:428164|phospholipid transfer protein	-	GO:0005488//binding	GO:0051234//establishment of localization;GO:0010876//lipid localization;GO:0006629//lipid metabolic process	gi|240851714|ref|NP_001155878.1|/0/phospholipid transfer protein precursor [Gallus gallus]
ENSGALG00000003770	1368	2972	0.9963	304.602	3859	0.9766	424.164	4382	0.9759	450.118	-	-	-	GO:0032991//macromolecular complex;GO:0005768//endosome;GO:0005578//proteinaceous extracellular matrix;GO:0048770;GO:0005886//plasma membrane	GO:0005083//small GTPase regulator activity;GO:0046872//metal ion binding;GO:0035091//phosphatidylinositol binding;GO:0005515//protein binding;GO:0055102//lipase inhibitor activity	GO:0048731;GO:0006906//vesicle fusion;GO:0048646//anatomical structure formation involved in morphogenesis;GO:0046903//secretion;GO:0030195//negative regulation of blood coagulation;GO:0030198//extracellular matrix organization	gi|45382533|ref|NP_990682.1|/0/annexin A2 [Gallus gallus]
ENSGALG00000016480	3032	2938	0.9736	135.86	1955	0.9861	96.9533	2770	0.9782	128.378	-	-	K06257|1|3e-138|493|gga:421960|syndecan	GO:0016020//membrane	-	GO:0009987//cellular process;GO:0050896//response to stimulus;GO:0048856//anatomical structure development	gi|118089042|ref|XP_419972.2|/2.3575e-137/PREDICTED: syndecan-1 [Gallus gallus]
ENSGALG00000016034	3921	2929	0.9842	104.735	2142	0.9842	82.1425	3394	0.985	121.634	-	-	K09434|1|7e-20|100|ssc:100516083|ETS domain-containing transcription factor ERF;K05636|4|6e-16|87.8|cqu:CpipJ_CPIJ011714|laminin, beta 1	GO:0044421//extracellular region part;GO:0016021//integral to membrane;GO:0044424//intracellular part	GO:0004871//signal transducer activity;GO:0030246//carbohydrate binding	GO:0035264//multicellular organism growth;GO:0006952//defense response	gi|363733677|ref|XP_420884.3|/0/PREDICTED: attractin [Gallus gallus]
ENSGALG00000011036	1704	2926	0.9742	240.754	3506	0.9888	309.377	3866	0.9842	318.81	-	-	K13158|1|5e-109|395|gga:420627|heterogeneous nuclear ribonucleoprotein A2/B1	GO:0005681//spliceosomal complex;GO:0031981//nuclear lumen	GO:0003697//single-stranded DNA binding	GO:0000377;GO:0050657	gi|71896753|ref|NP_001026156.1|/4.40214e-108/heterogeneous nuclear ribonucleoproteins A2/B1 [Gallus gallus]
ENSGALG00000002606	5444	2922	0.9914	75.2544	1805	0.9943	49.8545	2269	0.996	58.5674	-	-	K04601|1|1e-11|74.3|hmg:100215197|cadherin EGF LAG seven-pass G-type receptor 2 (flamingo)	GO:0012505//endomembrane system;GO:0044459//plasma membrane part;GO:0031090//organelle membrane;GO:0043231//intracellular membrane-bounded organelle;GO:0031224//intrinsic to membrane;GO:0012505//endomembrane system;GO:0044459//plasma membrane part;GO:0031090//organelle membrane;GO:0043231//intracellular membrane-bounded organelle;GO:0031224//intrinsic to membrane	GO:0046872//metal ion binding;GO:0046872//metal ion binding	GO:0016337//cell-cell adhesion;GO:0016337//cell-cell adhesion	gi|11558248|emb|CAC17757.1|/0/calsyntenin-1 protein [Gallus gallus]
ENSGALG00000016764	4314	2914	0.9993	94.7063	2716	0.9986	94.6662	2779	0.9984	90.5208	-	-	K03243|1|0.0|1600|gga:395514|translation initiation factor 5B	-	-	-	gi|84105269|ref|NP_001033585.1|/0/eukaryotic translation initiation factor 5B [Gallus gallus]
ENSGALG00000010073	2161	2900	0.7885	188.154	2400	0.7626	166.994	2608	0.7635	169.587	-	-	K12670|1|0.0|797|gga:425542|oligosaccharyltransferase complex subunit beta	GO:0031224//intrinsic to membrane;GO:0032991//macromolecular complex;GO:0005789//endoplasmic reticulum membrane	GO:0005488//binding;GO:0004576//oligosaccharyl transferase activity	GO:0006952//defense response;GO:0046649//lymphocyte activation;GO:0010033//response to organic substance;GO:0006487//protein N-linked glycosylation	gi|269784816|ref|NP_001161480.1|/0/dolichyl-diphosphooligosaccharide--protein glycosyltransferase 48 kDa subunit [Gallus gallus]
ENSGALG00000005922	952	2893	0.9821	426.07	3017	0.9842	476.523	3069	0.9905	453.002	-	-	K02932|1|2e-159|562|mgp:100541826|large subunit ribosomal protein L5e	GO:0043234//protein complex;GO:0031981//nuclear lumen;GO:0015934//large ribosomal subunit	GO:0019843//rRNA binding;GO:0005198//structural molecule activity	GO:0006412//translation;GO:0019080;GO:0010035//response to inorganic substance;GO:0031016//pancreas development;GO:0042254//ribosome biogenesis;GO:0010921//regulation of phosphatase activity	gi|326925055|ref|XP_003208737.1|/1.19778e-158/PREDICTED: 60S ribosomal protein L5-like [Meleagris gallopavo]
ENSGALG00000010836	5148	2890	0.9845	78.7098	2009	0.9775	58.6795	2263	0.9893	61.7712	-	-	K09093|1|0.0|1528|gga:373907|aryl hydrocarbon receptor	-	-	-	gi|7839652|gb|AAF70373.1|AF260832_1/0/aryl hydrocarbon receptor [Gallus gallus]
ENSGALG00000014758	2345	2875	0.9382	171.896	2688	0.9186	172.358	4031	0.9429	241.552	-	-	K08878|1|2e-10|68.9|xtr:100170543|breakpoint cluster region protein [EC:2.7.11.1];K08773|3|5e-10|67.4|bfo:BRAFLDRAFT_80737|RalA-binding protein 1	-	-	-	gi|363730704|ref|XP_419140.3|/0/PREDICTED: rho GTPase-activating protein 28 [Gallus gallus]
ENSGALG00000000041	2537	2874	0.7998	158.831	2592	0.7623	153.624	2384	0.76	132.046	-	-	K04630|1|0.0|637|gga:374097|guanine nucleotide-binding protein G(i) subunit alpha	GO:0005815//microtubule organizing center;GO:0031234//extrinsic to internal side of plasma membrane;GO:0030141//secretory granule	GO:0032561//guanyl ribonucleotide binding;GO:0001664//G-protein coupled receptor binding;GO:0017111//nucleoside-triphosphatase activity;GO:0060089;GO:0032403//protein complex binding	GO:0051046//regulation of secretion;GO:0044057;GO:0009207;GO:0016192//vesicle-mediated transport;GO:0007188//adenylate cyclase-modulating G-protein coupled receptor signaling pathway	gi|454411|gb|AAA48776.1|/0/G protein alpha subunit [Gallus gallus]
ENSGALG00000003522	2384	2847	0.9996	167.437	3408	0.9975	214.951	4316	0.9983	254.399	-	-	K10752|1|0.0|887|ssc:100620677|histone-binding protein RBBP4	GO:0031010;GO:0031519//PcG protein complex;GO:0070822//Sin3-type complex	GO:0042623//ATPase activity, coupled;GO:0019899//enzyme binding	GO:0006259//DNA metabolic process;GO:0043486//histone exchange;GO:0006351//transcription, DNA-dependent;GO:0008283//cell proliferation	gi|297265450|ref|XP_001090071.2|/0/PREDICTED: histone-binding protein RBBP4 isoform 2 [Macaca mulatta]
ENSGALG00000011715	1905	2846	0.9948	209.464	4515	0.9969	356.376	7078	0.9942	522.102	-	-	K03283|1|0.0|1138|mgp:100541049|heat shock 70kDa protein 1/8	GO:0043073//germ cell nucleus;GO:0000794//condensed nuclear chromosome	GO:0032559;GO:0008289//lipid binding	GO:0007127//meiosis I;GO:0070193//synaptonemal complex organization;GO:0031660//regulation of cyclin-dependent protein serine/threonine kinase activity involved in G2/M;GO:0007281//germ cell development;GO:0006950//response to stress	gi|30962014|gb|AAP37959.1|/0/heat shock protein 70 [Gallus gallus]
ENSGALG00000014868	2876	2846	0.9986	138.744	2833	0.9997	148.116	4911	0.9983	239.95	-	-	-	GO:0031090//organelle membrane;GO:0043231//intracellular membrane-bounded organelle;GO:0031224//intrinsic to membrane	-	GO:0006644//phospholipid metabolic process	gi|71894885|ref|NP_001026245.1|/0/serine incorporator 1 precursor [Gallus gallus]
ENSGALG00000012225	2783	2843	0.7003	143.23	2854	0.6658	154.201	2821	0.6791	142.439	-	-	K13195|1|5e-44|180|ssc:100522851|cold-inducible RNA-binding protein	-	GO:0005488//binding;GO:0003676//nucleic acid binding	GO:0009987//cellular process;GO:0080090//regulation of primary metabolic process;GO:0010608//posttranscriptional regulation of gene expression;GO:0031323//regulation of cellular metabolic process;GO:0044260	gi|197128626|gb|ACH45124.1|/1.168e-42/putative cold inducible RNA binding protein variant 1 [Taeniopygia guttata]
ENSGALG00000001183	9661	2838	0.7689	41.187	3085	0.7698	48.0152	4442	0.7671	64.6095	-	-	K10352|1|0.0|3127|gga:396465|myosin heavy chain	GO:0030427//site of polarized growth;GO:0016020//membrane;GO:0032432//actin filament bundle;GO:0015630//microtubule cytoskeleton;GO:0044297//cell body;GO:0032155;GO:0030425//dendrite;GO:0044444//cytoplasmic part;GO:0045202//synapse	GO:0003779//actin binding;GO:0032559;GO:0003774//motor activity;GO:0042623//ATPase activity, coupled	GO:0065008;GO:0007009//plasma membrane organization;GO:0040023//establishment of nucleus localization;GO:0006929//substrate-dependent cell migration;GO:0030239//myofibril assembly;GO:0043009//chordate embryonic development;GO:0021591//ventricular system development;GO:0016192//vesicle-mediated transport;GO:0030030//cell projection organization;GO:0006935//chemotaxis;GO:0021695//cerebellar cortex …	gi|212449|gb|AAA48985.1|/0/nonmuscle myosin heavy chain [Gallus gallus]
ENSGALG00000009842	3399	2834	0.9773	116.901	2065	0.9953	91.3512	2825	0.9912	116.79	-	-	K09852|1|2e-135|484|gga:417828|Ras association domain-containing protein 3	GO:0015630//microtubule cytoskeleton	GO:0005515//protein binding	GO:0023052//signaling	gi|56119036|ref|NP_001007852.1|/1.62556e-134/ras association domain-containing protein 3 [Gallus gallus]
ENSGALG00000001692	6671	2823	0.9874	59.3321	2227	0.9759	50.1966	2297	0.9915	48.3849	-	-	-	GO:0015630//microtubule cytoskeleton	-	-	gi|363740506|ref|XP_415410.3|/0/PREDICTED: calmodulin-regulated spectrin-associated protein 1 [Gallus gallus]
ENSGALG00000000318	1253	2808	0.9792	314.207	4654	0.984	558.497	4243	0.9864	475.841	-	-	K09377|1|2e-87|323|mgp:100545606|cysteine and glycine-rich protein	GO:0005856//cytoskeleton	GO:0046914//transition metal ion binding	GO:0007010//cytoskeleton organization	gi|45382597|ref|NP_990579.1|/1.84474e-86/cysteine and glycine-rich protein 1 [Gallus gallus]
ENSGALG00000014688	2707	2808	0.9911	145.438	3194	0.9934	177.416	3740	0.9937	194.144	-	-	K06273|1|0.0|870|gga:418300|zyxin	GO:0005911//cell-cell junction;GO:0005924//cell-substrate adherens junction;GO:0032432//actin filament bundle;GO:0043231//intracellular membrane-bounded organelle	GO:0046914//transition metal ion binding	GO:0009987//cellular process	gi|52138675|ref|NP_001004386.1|/0/zyxin [Gallus gallus]
ENSGALG00000002210	688	2796	0.9826	569.795	2597	0.9826	567.582	2195	0.984	448.318	-	-	K03768|1|3e-71|268|gga:396447|peptidyl-prolyl cis-trans isomerase B (cyclophilin B) [EC:5.2.1.8]	GO:0044432//endoplasmic reticulum part;GO:0048770	GO:0016859//cis-trans isomerase activity;GO:0005488//binding	GO:0046907//intracellular transport;GO:0044267//cellular protein metabolic process	gi|45382027|ref|NP_990792.1|/2.5848e-70/peptidyl-prolyl cis-trans isomerase B precursor [Gallus gallus]
ENSGALG00000004205	5237	2794	0.9838	74.802	2201	0.9826	63.195	2206	0.9893	59.192	-	-	K00637|1|0.0|994|mgp:100544187|sterol O-acyltransferase [EC:2.3.1.26]	GO:0043231//intracellular membrane-bounded organelle;GO:0044425//membrane part;GO:0031090//organelle membrane	GO:0032934//sterol binding;GO:0004772//sterol O-acyltransferase activity;GO:0005504//fatty acid binding	GO:0055092//sterol homeostasis;GO:0090077;GO:0034434//sterol esterification;GO:0030301//cholesterol transport;GO:0016125//sterol metabolic process;GO:0019915//lipid storage;GO:0034377;GO:0010560//positive regulation of glycoprotein biosynthetic process	gi|375151707|gb|AFA36431.1|/0/acyltransferase wax synthase [Gallus gallus]
ENSGALG00000026862	1435	2794	0.9944	272.988	1720	0.9951	180.228	2139	0.9979	209.459	-	-	K06087|1|2e-106|387|gga:424910|claudin	GO:0016021//integral to membrane;GO:0043296//apical junction complex	GO:0005515//protein binding	GO:0016337//cell-cell adhesion	gi|61889131|ref|NP_001013629.1|/1.24532e-105/claudin-1 [Gallus gallus]
ENSGALG00000015040	3232	2789	0.9985	120.989	2324	0.9963	108.121	3225	0.9972	140.216	-	-	K08187|1|0.0|949|gga:421753|MFS transporter, MCP family, solute carrier family 16 (monocarboxylic acid transporters), member 10	GO:0044459//plasma membrane part;GO:0031224//intrinsic to membrane	GO:0005275//amine transmembrane transporter activity	GO:0006865//amino acid transport;GO:0006807//nitrogen compound metabolic process	gi|363732322|ref|XP_419783.3|/0/PREDICTED: LOW QUALITY PROTEIN: monocarboxylate transporter 10 [Gallus gallus]
ENSGALG00000015637	803	2767	0.9938	483.129	2878	0.9938	538.915	2727	0.995	477.21	-	-	K02937|1|3e-109|394|mgp:100546185|large subunit ribosomal protein L7e	GO:0015934//large ribosomal subunit	GO:0042802//identical protein binding;GO:0003723//RNA binding;GO:0005198//structural molecule activity	GO:0042254//ribosome biogenesis;GO:0006412//translation	gi|57530626|ref|NP_001006345.1|/2.46654e-108/60S ribosomal protein L7 [Gallus gallus]
ENSGALG00000002495	761	2764	0.9895	509.24	2828	0.9895	558.779	2299	0.9869	424.516	-	-	K11837|1|6e-06|51.6|bfo:BRAFLDRAFT_121867|ubiquitin carboxyl-terminal hydrolase 6/32 [EC:3.1.2.15]	GO:0043231//intracellular membrane-bounded organelle	-	-	gi|344289893|ref|XP_003416675.1|/2.30347e-12/PREDICTED: coiled-coil-helix-coiled-coil-helix domain-containing protein 2, mitochondrial-like [Loxodonta africana]
ENSGALG00000015770	2904	2761	0.9962	133.303	2899	0.9983	150.106	3720	0.9938	180.006	-	-	K04520|1|0.0|893|gga:374198|amyloid beta (A4) protein	GO:0044430//cytoskeletal part;GO:0012505//endomembrane system;GO:0031091//platelet alpha granule;GO:0016021//integral to membrane;GO:0045202//synapse;GO:0030425//dendrite;GO:0031224//intrinsic to membrane;GO:0031982//vesicle;GO:0044430//cytoskeletal part;GO:0043231//intracellular membrane-bounded organelle;GO:0045202//synapse;GO:0030425//dendrite;GO:0044444//cytoplasmic part	GO:0005102//receptor binding;GO:0005539//glycosaminoglycan binding;GO:0008047//enzyme activator activity;GO:0019904//protein domain specific binding;GO:0003676//nucleic acid binding;GO:0043169//cation binding;GO:0004866//endopeptidase inhibitor activity;GO:0005102//receptor binding;GO:0003676//nucleic acid binding;GO:0004866//endopeptidase inhibitor activity	GO:0001775//cell activation;GO:0016198//axon choice point recognition;GO:0006915//apoptotic process;GO:0006357//regulation of transcription from RNA polymerase II promoter;GO:0007346//regulation of mitotic cell cycle;GO:0007631//feeding behavior;GO:0007416//synapse assembly;GO:0042551//neuron maturation;GO:0007420//brain development;GO:0006887//exocytosis;GO:0006952//defense response;GO:0006464//…	gi|45383530|ref|NP_989639.1|/0/amyloid beta A4 protein precursor [Gallus gallus]
ENSGALG00000007669	2481	2748	0.9984	155.296	3485	0.9984	211.213	4195	0.998	237.599	-	-	K09203|1|0.0|875|gga:373931|early growth response protein 1	GO:0043231//intracellular membrane-bounded organelle	GO:0046914//transition metal ion binding;GO:0001071//nucleic acid binding transcription factor activity;GO:0043565//sequence-specific DNA binding;GO:0043566//structure-specific DNA binding	GO:0010332//response to gamma radiation;GO:0007178//transmembrane receptor protein serine/threonine kinase signaling pathway;GO:0048168//regulation of neuronal synaptic plasticity;GO:0007610//behavior;GO:0030178//negative regulation of Wnt receptor signaling pathway;GO:0043434//response to peptide hormone stimulus;GO:0009746;GO:0016925//protein sumoylation;GO:0030098//lymphocyte differentiation	gi|19067948|gb|AAK54444.1|/0/inducible transcription factor Egr-1 [Gallus gallus]
ENSGALG00000006702	3218	2744	0.5659	119.555	2450	0.5351	114.479	3046	0.5513	133.01	-	-	K03902|1|1e-75|285|ecb:100058503|coagulation factor V (labile factor)	-	-	GO:0009987//cellular process	gi|459683842|ref|NP_001264040.1|/0/lactadherin isoform 2 precursor [Gallus gallus]
ENSGALG00000005177	4940	2742	0.9907	77.8234	2780	0.9903	84.6181	4010	0.9937	114.066	-	-	-	GO:0044424//intracellular part;GO:0016020//membrane	GO:0003676//nucleic acid binding	-	gi|363738612|ref|XP_414325.3|/0/PREDICTED: constitutive coactivator of PPAR-gamma-like protein 1-like [Gallus gallus]
ENSGALG00000009598	6272	2741	0.7884	61.2735	2380	0.8033	57.0579	2968	0.7945	66.4963	-	-	K14163|1|0.0|2873|gga:421348|bifunctional glutamyl/prolyl-tRNA synthetase [EC:6.1.1.17 6.1.1.15]	-	GO:0004812//aminoacyl-tRNA ligase activity;GO:0000166//nucleotide binding;GO:0004812//aminoacyl-tRNA ligase activity;GO:0000166//nucleotide binding	GO:0006418//tRNA aminoacylation for protein translation;GO:0006418//tRNA aminoacylation for protein translation	gi|57530349|ref|NP_001006398.1|/0/bifunctional aminoacyl-tRNA synthetase [Gallus gallus]
ENSGALG00000001334	2782	2739	0.9986	138.04	2834	0.9975	153.175	3627	0.9982	183.202	-	-	K04536|1|0.0|734|gga:419402|guanine nucleotide-binding protein G(I)/G(S)/G(T) subunit beta-1	-	GO:0060089	GO:0023052//signaling	gi|53130498|emb|CAG31578.1|/0/hypothetical protein RCJMB04_8d24 [Gallus gallus]
ENSGALG00000004796	2119	2737	0.9108	181.098	3069	0.9108	217.777	3906	0.9339	259.025	-	-	K04393|1|2e-107|390|tgu:100227983|cell division control protein 42	GO:0070161;GO:0012505//endomembrane system;GO:0042995//cell projection;GO:0016023//cytoplasmic membrane-bounded vesicle	GO:0032561//guanyl ribonucleotide binding;GO:0017111//nucleoside-triphosphatase activity;GO:0019901//protein kinase binding	GO:0006461//protein complex assembly;GO:0007015//actin filament organization;GO:0010608//posttranscriptional regulation of gene expression;GO:0002064//epithelial cell development;GO:0009894;GO:0016055//Wnt receptor signaling pathway;GO:0008284//positive regulation of cell proliferation;GO:0001709//cell fate determination;GO:0006887//exocytosis;GO:0016337//cell-cell adhesion;GO:0008104//protein lo…	gi|449269370|gb|EMC80147.1|/2.19124e-107/Cell division control protein 42 like protein, partial [Columba livia]
ENSGALG00000003521	1669	2723	0.8916	228.75	2756	0.9431	248.295	5025	0.9359	423.077	-	-	K10373|1|5e-119|427|gga:396366|tropomyosin 1;K09290|3|1e-100|367|mmu:59069|tropomyosin 3	GO:0005884//actin filament;GO:0032432//actin filament bundle;GO:0005865//striated muscle thin filament;GO:0031674//I band;GO:0001726//ruffle;GO:0005884//actin filament;GO:0032432//actin filament bundle;GO:0005865//striated muscle thin filament;GO:0031674//I band;GO:0001726//ruffle;GO:0005856//cytoskeleton;GO:0005737//cytoplasm	GO:0005198//structural molecule activity;GO:0003779//actin binding;GO:0042802//identical protein binding;GO:0005198//structural molecule activity;GO:0003779//actin binding;GO:0042802//identical protein binding	GO:0032233//positive regulation of actin filament bundle assembly;GO:0006941//striated muscle contraction;GO:0009611//response to wounding;GO:0043462//regulation of ATPase activity;GO:0030835//negative regulation of actin filament depolymerization;GO:0001996//positive regulation of heart rate by epinephrine-norepinephrine;GO:0030155//regulation of cell adhesion;GO:0000302//response to reactive ox…	gi|27465053|gb|AAN75277.1|/1.53657e-106/alpha-tropomyosin 2 [Gallus gallus]
ENSGALG00000020078	713	2713	0.9972	533.494	3295	0.9972	694.882	3136	0.9958	618.054	-	-	K11253|1|3e-70|265|gga:100859629|histone H3	GO:0031981//nuclear lumen;GO:0000785//chromatin	GO:0003676//nucleic acid binding	GO:0007417//central nervous system development;GO:0007126//meiosis;GO:0009719;GO:0007599//hemostasis;GO:0034728//nucleosome organization	gi|334359125|pdb|3AV2|A/2.10897e-70/Chain A, The Human Nucleosome Structure Containing The Histone Variant H3.3
ENSGALG00000014976	905	2712	0.9956	420.156	2833	0.9978	470.699	2012	0.9978	312.406	-	-	K09183|1|1e-96|353|mgp:100540063|GATA-binding protein 4/5/6	GO:0031981//nuclear lumen;GO:0043234//protein complex	GO:0019900//kinase binding;GO:0043566//structure-specific DNA binding;GO:0043565//sequence-specific DNA binding;GO:0046914//transition metal ion binding;GO:0000981//sequence-specific DNA binding RNA polymerase II transcription factor activity	GO:0002065;GO:0006915//apoptotic process;GO:0060487//lung epithelial cell differentiation;GO:0042692//muscle cell differentiation;GO:0008406//gonad development;GO:0045765//regulation of angiogenesis;GO:0043009//chordate embryonic development;GO:0032870//cellular response to hormone stimulus;GO:0032906;GO:0019637//organophosphate metabolic process;GO:0042476//odontogenesis;GO:0001666//response to …	gi|326917513|ref|XP_003205043.1|/7.71939e-96/PREDICTED: transcription factor GATA-6-like [Meleagris gallopavo]
ENSGALG00000002661	969	2709	0.999	391.972	2693	0.9979	417.886	3221	0.999	467.097	-	-	K06630|1|1e-129|463|gga:417554|tyrosine 3-monooxygenase/tryptophan 5-monooxygenase activation protein	GO:0048770;GO:0030424//axon;GO:0005875//microtubule associated complex	GO:0016597//amino acid binding;GO:0030291//protein serine/threonine kinase inhibitor activity;GO:0019899//enzyme binding	GO:0006886//intracellular protein transport;GO:0021543//pallium development;GO:0007169//transmembrane receptor protein tyrosine kinase signaling pathway;GO:0006917//induction of apoptosis;GO:0022402//cell cycle process;GO:0051704;GO:0006470//protein dephosphorylation;GO:0016477//cell migration	gi|449265972|gb|EMC77099.1|/7.74977e-129/14-3-3 protein epsilon, partial [Columba livia]
ENSGALG00000012211	5054	2678	0.9747	74.2925	4075	0.9824	121.238	7192	0.9883	199.965	-	-	K05760|1|1e-40|170|nve:NEMVE_v1g104924|paxillin	GO:0044444//cytoplasmic part;GO:0044430//cytoskeletal part;GO:0005886//plasma membrane	GO:0008092//cytoskeletal protein binding;GO:0046872//metal ion binding;GO:0019901//protein kinase binding	GO:0048814//regulation of dendrite morphogenesis;GO:0044087	gi|71896681|ref|NP_001026320.1|/0/PDZ and LIM domain protein 5 [Gallus gallus]
ENSGALG00000012137	8138	2670	0.5651	46.0006	2488	0.5673	45.9704	2900	0.5729	50.0749	-	-	K14000|1|1e-66|257|oaa:100085062|ribosome-binding protein 1	GO:0031090//organelle membrane;GO:0043231//intracellular membrane-bounded organelle;GO:0016021//integral to membrane	-	GO:0007017//microtubule-based process	gi|45382421|ref|NP_990707.1|/0/kinectin [Gallus gallus]
ENSGALG00000009495	5425	2668	0.8315	68.9534	3024	0.8756	83.8161	2493	0.8031	64.5747	-	-	K05093|1|0.0|1597|gga:396259|fibroblast growth factor receptor 2 [EC:2.7.10.1]	GO:0031224//intrinsic to membrane;GO:0043231//intracellular membrane-bounded organelle;GO:0045202//synapse;GO:0044444//cytoplasmic part;GO:0044421//extracellular region part	GO:0004714//transmembrane receptor protein tyrosine kinase activity;GO:0017134//fibroblast growth factor binding;GO:0005539//glycosaminoglycan binding;GO:0032559	GO:0007224//smoothened signaling pathway;GO:0021859;GO:0030177//positive regulation of Wnt receptor signaling pathway;GO:0010463//mesenchymal cell proliferation;GO:0060688//regulation of morphogenesis of a branching structure;GO:0043009//chordate embryonic development;GO:0060602//branch elongation of an epithelium;GO:0055008//cardiac muscle tissue morphogenesis;GO:0021761//limbic system developme…	gi|449281153|gb|EMC88306.1|/0/Fibroblast growth factor receptor 2 [Columba livia]
ENSGALG00000028567	2642	2667	0.5182	141.534	3167	0.7275	180.244	2796	0.6548	148.711	-	-	K12755|1|6e-84|313|ssc:100157760|myosin regulatory light chain 9	GO:0044444//cytoplasmic part;GO:0016460//myosin II complex	GO:0017111//nucleoside-triphosphatase activity;GO:0046872//metal ion binding;GO:0005198//structural molecule activity	GO:0006935//chemotaxis;GO:0006936//muscle contraction	gi|440905896|gb|ELR56216.1|/4.12456e-82/Myosin regulatory light chain 2, smooth muscle major isoform, partial [Bos grunniens mutus]
ENSGALG00000015233	861	2663	0.993	433.648	1845	0.9919	322.21	1868	0.9919	304.869	-	-	K01540|1|5e-158|556|gga:396529|sodium/potassium-transporting ATPase subunit beta	GO:0031224//intrinsic to membrane;GO:0044459//plasma membrane part;GO:0031224//intrinsic to membrane;GO:0044459//plasma membrane part	GO:0008556//potassium-transporting ATPase activity;GO:0008556//potassium-transporting ATPase activity	GO:0009206;GO:0030001//metal ion transport;GO:0009206;GO:0009207;GO:0030001//metal ion transport	gi|444792|prf||1908226A/3.75875e-160/Na/K ATPase:SUBUNIT=beta1
ENSGALG00000016479	1395	2659	0.9978	267.248	2458	0.9993	264.943	2552	0.9978	257.067	-	-	K12387|1|2e-108|393|gga:421959|lysosomal-associated transmembrane protein	GO:0031224//intrinsic to membrane;GO:0043231//intracellular membrane-bounded organelle	-	GO:0051234//establishment of localization	gi|71895113|ref|NP_001026263.1|/1.28812e-107/lysosomal-associated transmembrane protein 4A [Gallus gallus]
ENSGALG00000005622	1657	2656	0.9873	224.737	2478	0.9922	224.866	2591	0.9946	219.728	-	-	K07939|1|7e-87|322|gga:769725|ADP-ribosylation factor 4	GO:0043231//intracellular membrane-bounded organelle	GO:0032561//guanyl ribonucleotide binding	GO:0035556//intracellular signal transduction;GO:0006810//transport	gi|363738548|ref|XP_001232784.2|/5.96928e-86/PREDICTED: ADP-ribosylation factor 4 [Gallus gallus]
ENSGALG00000027785	5920	2639	0.8323	62.501	1999	0.8215	50.7734	2534	0.813	60.1485	-	-	K06825|1|2e-15|86.7|mcc:714451|fibrillin 1	-	-	GO:0001945//lymph vessel development;GO:0001525//angiogenesis	gi|118103680|ref|XP_001233358.1|/3.696e-169/PREDICTED: collagen and calcium-binding EGF domain-containing protein 1 [Gallus gallus]
ENSGALG00000007430	3109	2620	0.9813	118.154	2167	0.982	104.805	2013	0.9868	90.9836	-	-	-	GO:0030137//COPI-coated vesicle;GO:0030119//AP-type membrane coat adaptor complex;GO:0030120//vesicle coat	GO:0005488//binding	GO:0048200;GO:0015031//protein transport	gi|118405190|ref|NP_001072967.1|/0/coatomer subunit delta [Gallus gallus]
ENSGALG00000028708	3729	2615	0.9142	98.3216	1698	0.9359	68.4685	2241	0.9418	84.448	-	-	-	-	-	-	gi|363727439|ref|XP_424029.3|/5.9201e-53/PREDICTED: uncharacterized protein LOC426376 [Gallus gallus]
ENSGALG00000008779	3537	2606	0.996	103.302	2673	0.9986	113.634	3757	0.998	149.261	-	-	K05692|1|4e-87|324|bmy:Bm1_21705|actin beta/gamma 1	GO:0015629//actin cytoskeleton	GO:0008092//cytoskeletal protein binding;GO:0032559	GO:0009987//cellular process	gi|449279646|gb|EMC87181.1|/0/Actin-related protein 2, partial [Columba livia]
ENSGALG00000020927	910	2604	0.9989	401.208	2172	0.9956	358.892	2460	0.9978	379.869	-	-	K05754|1|2e-50|199|gga:429075|actin related protein 2/3 complex, subunit 5	GO:0031252//cell leading edge;GO:0015629//actin cytoskeleton	GO:0008092//cytoskeletal protein binding;GO:0005198//structural molecule activity	GO:0008064//regulation of actin polymerization or depolymerization	gi|449266461|gb|EMC77514.1|/1.88514e-49/Actin-related protein 2/3 complex subunit 5, partial [Columba livia]
ENSGALG00000010027	1376	2594	0.9906	264.315	2119	0.9615	231.557	2766	0.9913	282.471	-	-	K05765|1|2e-89|330|mgp:100549265|cofilin	GO:0034399//nuclear periphery;GO:0043232	GO:0008092//cytoskeletal protein binding	-	gi|17433708|sp|P21566.2|COF2_CHICK/7.70749e-89/RecName: Full=Cofilin-2; AltName: Full=Cofilin, muscle isoform
ENSGALG00000028627	652	2586	0.2807	556.097	2803	0.2807	646.429	2297	0.2807	495.055	-	-	-	GO:0005578//proteinaceous extracellular matrix	GO:0043169//cation binding;GO:0004866//endopeptidase inhibitor activity	GO:0031330	gi|45382757|ref|NP_990818.1|/2.07113e-103/metalloproteinase inhibitor 3 precursor [Gallus gallus]
ENSGALG00000011885	1200	2575	0.9825	300.861	3160	0.9858	395.96	4679	0.99	547.913	-	-	-	GO:0044291//cell-cell contact zone;GO:0044424//intracellular part	GO:0046872//metal ion binding;GO:0005543//phospholipid binding;GO:0005102//receptor binding;GO:0043498//cell surface binding;GO:0055102//lipase inhibitor activity	GO:0050817;GO:0051259//protein oligomerization;GO:0023052//signaling;GO:0042221//response to chemical stimulus;GO:0007599//hemostasis;GO:0043066//negative regulation of apoptotic process	gi|71895873|ref|NP_001026709.1|/8.10437e-177/annexin A5 [Gallus gallus]
ENSGALG00000004325	5168	2573	0.9783	69.805	2241	0.9803	65.2026	3715	0.9843	101.013	-	-	K00472|1|0.0|1085|mgp:100544911|prolyl 4-hydroxylase [EC:1.14.11.2]	GO:0044432//endoplasmic reticulum part;GO:0044432//endoplasmic reticulum part	GO:0019842//vitamin binding;GO:0046914//transition metal ion binding;GO:0016701//oxidoreductase activity, acting on single donors with incorporation of molecular oxygen;GO:0019842//vitamin binding;GO:0046914//transition metal ion binding;GO:0016701//oxidoreductase activity, acting on single donors with incorporation of molecular oxygen;GO:0019798	GO:0019471;GO:0030198//extracellular matrix organization;GO:0019471;GO:0030198//extracellular matrix organization	gi|312032358|ref|NP_001185666.1|/0/prolyl 4-hydroxylase subunit alpha-1 isoform 3 precursor [Gallus gallus]
ENSGALG00000002844	2362	2570	0.7515	152.554	2345	0.6986	149.282	1917	0.7134	114.047	-	-	K13448|1|9e-07|56.6|hmg:100208382|calcium-binding protein CML;K02183|2|3e-06|54.7|mdo:100015722|calmodulin	GO:0044432//endoplasmic reticulum part	GO:0046872//metal ion binding	-	gi|118095590|ref|XP_413734.2|/8.44634e-156/PREDICTED: reticulocalbin-2 [Gallus gallus]
ENSGALG00000027070	804	2569	0.9963	448	2281	0.9925	426.594	2810	0.9975	491.123	-	-	-	GO:0030427//site of polarized growth;GO:0043231//intracellular membrane-bounded organelle;GO:0044297//cell body;GO:0005578//proteinaceous extracellular matrix;GO:0042995//cell projection	GO:0070011//peptidase activity, acting on L-amino acid peptides;GO:0005102//receptor binding;GO:0043169//cation binding;GO:0004866//endopeptidase inhibitor activity	GO:0032486//Rap protein signal transduction;GO:0045597//positive regulation of cell differentiation;GO:0046578//regulation of Ras protein signal transduction;GO:0030162//regulation of proteolysis;GO:0010033//response to organic substance;GO:0008283//cell proliferation;GO:0046058//cAMP metabolic process;GO:0050767//regulation of neurogenesis;GO:0010740//positive regulation of intracellular protein…	gi|45383544|ref|NP_989629.1|/2.09842e-115/metalloproteinase inhibitor 2 precursor [Gallus gallus]
ENSGALG00000002943	7264	2564	0.9665	49.4893	2164	0.9619	44.7947	2561	0.9916	49.542	-	-	K12856|1|0.0|4669|mgp:100551124|pre-mRNA-processing factor 8	GO:0005681//spliceosomal complex;GO:0030532//small nuclear ribonucleoprotein complex;GO:0016604//nuclear body	GO:0003676//nucleic acid binding	GO:0000377;GO:0050953//sensory perception of light stimulus	gi|118100253|ref|XP_415805.2|/0/PREDICTED: pre-mRNA-processing-splicing factor 8 [Gallus gallus]
ENSGALG00000028635	2523	2559	0.9845	142.208	1744	0.9679	103.938	1282	0.9429	71.402	-	-	-	GO:0005924//cell-substrate adherens junction;GO:0001726//ruffle;GO:0032991//macromolecular complex;GO:0015629//actin cytoskeleton	GO:0046872//metal ion binding;GO:0003779//actin binding	-	gi|50757279|ref|XP_415461.1|/1.4358e-76/PREDICTED: allograft inflammatory factor 1-like [Gallus gallus]
ENSGALG00000014256	3734	2558	0.981	96.0496	2150	0.9751	86.5784	2834	0.959	106.651	-	-	K10089|1|2e-153|544|mgp:100543238|cation-dependent mannose-6-phosphate receptor	-	-	-	gi|363728302|ref|XP_416477.3|/4.70339e-159/PREDICTED: cation-dependent mannose-6-phosphate receptor [Gallus gallus]
ENSGALG00000016131	2104	2550	0.673	169.928	2967	0.6587	212.04	2846	0.7923	190.077	-	-	K15410|1|0.0|1169|gga:769368|elongation factor 1-delta	GO:0044444//cytoplasmic part	GO:0060089;GO:0003723//RNA binding	GO:0007249//I-kappaB kinase/NF-kappaB cascade;GO:0006412//translation	gi|363731145|ref|XP_001232628.2|/0/PREDICTED: uncharacterized protein LOC769368 [Gallus gallus]
ENSGALG00000002745	6713	2540	0.9984	53.0501	2372	0.9894	53.1304	2779	0.9948	58.1717	-	-	K06816|1|0.0|2082|gga:396492|golgi apparatus protein 1	GO:0012505//endomembrane system;GO:0044431//Golgi apparatus part;GO:0016020//membrane;GO:0044421//extracellular region part	GO:0005488//binding	GO:0002062//chondrocyte differentiation;GO:0007179//transforming growth factor beta receptor signaling pathway;GO:0009653//anatomical structure morphogenesis	gi|45382795|ref|NP_990827.1|/0/Golgi apparatus protein 1 precursor [Gallus gallus]
ENSGALG00000001730	7534	2526	0.979	47.0086	2467	0.9628	49.2367	3073	0.9802	57.3161	-	-	K00901|1|0.0|2126|tgu:100218663|diacylglycerol kinase [EC:2.7.1.107]	GO:0016020//membrane;GO:0031410//cytoplasmic vesicle	GO:0016301//kinase activity;GO:0046983//protein dimerization activity;GO:0042802//identical protein binding;GO:0032559;GO:0043169//cation binding;GO:0008289//lipid binding	GO:0042221//response to chemical stimulus;GO:0007599//hemostasis;GO:0040007//growth;GO:0006639//acylglycerol metabolic process;GO:0007169//transmembrane receptor protein tyrosine kinase signaling pathway;GO:0016192//vesicle-mediated transport;GO:0051259//protein oligomerization;GO:0007186//G-protein coupled receptor signaling pathway;GO:0001775//cell activation;GO:0035556//intracellular signal tr…	gi|363737039|ref|XP_422569.3|/0/PREDICTED: LOW QUALITY PROTEIN: diacylglycerol kinase delta [Gallus gallus]
ENSGALG00000004295	6407	2509	0.9749	54.9055	1980	0.9546	46.4682	2565	0.9919	56.2565	-	-	K07752|1|0.0|2607|gga:417590|carboxypeptidase D [EC:3.4.17.22]	GO:0044431//Golgi apparatus part;GO:0031224//intrinsic to membrane	GO:0008235//metalloexopeptidase activity;GO:0046914//transition metal ion binding;GO:0004180//carboxypeptidase activity	GO:0070669//response to interleukin-2;GO:0019538//protein metabolic process	gi|50758260|ref|XP_415836.1|/0/PREDICTED: carboxypeptidase D [Gallus gallus]
ENSGALG00000002929	8121	2496	0.9855	43.0928	2099	0.9766	38.8641	3324	0.9739	57.5164	-	-	K10590|1|0.0|3416|gga:424785|E3 ubiquitin-protein ligase TRIP12 [EC:6.3.2.19]	-	-	-	gi|449278559|gb|EMC86370.1|/0/putative E3 ubiquitin-protein ligase TRIP12 [Columba livia]
ENSGALG00000015090	2071	2494	0.943	168.844	2587	0.9517	187.829	4169	0.9734	282.873	-	-	K08768|1|3e-32|140|mgp:100548503|perilipin	GO:0043231//intracellular membrane-bounded organelle;GO:0044444//cytoplasmic part;GO:0016020//membrane	-	GO:0006629//lipid metabolic process;GO:0015908//fatty acid transport;GO:0010033//response to organic substance	gi|186969833|gb|ACC97567.1|/0/adipocyte differentiation-related protein [Gallus gallus]
ENSGALG00000013605	4873	2489	0.9949	71.614	2367	0.9934	73.0377	2932	0.9984	84.5488	-	-	K11147|1|6e-18|94.7|oaa:100092951|dehydrogenase/reductase SDR family member 4 [EC:1.1.-.-];K08727|3|2e-11|73.6|ptr:472336|nucleotide-binding oligomerization domain-containing protein 1	GO:0044444//cytoplasmic part;GO:0043231//intracellular membrane-bounded organelle	-	GO:0007599//hemostasis;GO:0006082//organic acid metabolic process	gi|226823289|ref|NP_001152842.1|/0/leucine-rich repeat-containing protein 16A [Gallus gallus]
ENSGALG00000011432	6790	2488	0.9667	51.3748	2710	0.9851	60.0129	5231	0.9978	108.257	-	-	K08286|1|0.0|3264|gga:423473|protein-serine/threonine kinase [EC:2.7.11.-]	GO:0030054//cell junction;GO:0043232	GO:0030695//GTPase regulator activity;GO:0004672//protein kinase activity;GO:0017016//Ras GTPase binding;GO:0046872//metal ion binding;GO:0032559	GO:0019222//regulation of metabolic process;GO:0006796//phosphate-containing compound metabolic process;GO:0030036//actin cytoskeleton organization;GO:0007165//signal transduction;GO:0006464//cellular protein modification process	gi|118092038|ref|XP_421380.2|/0/PREDICTED: serine/threonine-protein kinase MRCK beta isoform 3 [Gallus gallus]
ENSGALG00000012394	4361	2488	0.9757	79.9897	2297	0.9679	79.1991	2505	0.9649	80.7163	-	-	K06826|1|0.0|2372|gga:423583|nidogen (entactin)	GO:0005578//proteinaceous extracellular matrix	GO:0005515//protein binding	GO:0031589//cell-substrate adhesion;GO:0044237//cellular metabolic process	gi|363735036|ref|XP_421471.3|/0/PREDICTED: nidogen-2 [Gallus gallus]
ENSGALG00000008202	3145	2483	0.9949	110.694	2469	0.9787	118.044	2815	0.9863	125.776	-	-	K08536|1|0.0|768|mgp:100548441|liver X receptor alpha	GO:0043231//intracellular membrane-bounded organelle;GO:0000785//chromatin	GO:0004879//ligand-activated sequence-specific DNA binding RNA polymerase II transcription factor activity;GO:0001071//nucleic acid binding transcription factor activity;GO:0046914//transition metal ion binding	GO:0031325//positive regulation of cellular metabolic process;GO:0010557//positive regulation of macromolecule biosynthetic process;GO:0055092//sterol homeostasis;GO:0030162//regulation of proteolysis;GO:0045806//negative regulation of endocytosis;GO:0051004;GO:0010878//cholesterol storage;GO:0048545//response to steroid hormone stimulus;GO:0030157//pancreatic juice secretion;GO:0034123//positive…	gi|45383095|ref|NP_989873.1|/0/oxysterols receptor LXR-alpha [Gallus gallus]
ENSGALG00000017120	16596	2475	0.8946	20.9094	1303	0.7849	11.8056	1806	0.8973	15.2916	-	-	-	GO:0043005//neuron projection;GO:0043231//intracellular membrane-bounded organelle	GO:0032403//protein complex binding;GO:0031072//heat shock protein binding;GO:0032559	GO:0048523//negative regulation of cellular process;GO:0044267//cellular protein metabolic process	gi|363729189|ref|XP_417138.3|/0/PREDICTED: sacsin [Gallus gallus]
ENSGALG00000027807	1052	2474	0.4011	329.726	2704	0.3992	386.488	2498	0.4011	333.67	-	-	K02976|1|1e-59|230|gga:100857770|small subunit ribosomal protein S26e	GO:0015935//small ribosomal subunit	GO:0003723//RNA binding;GO:0005198//structural molecule activity	GO:0006412//translation;GO:0019080;GO:0031016//pancreas development;GO:0008380//RNA splicing	gi|363746266|ref|XP_003643590.1|/9.656e-59/PREDICTED: 40S ribosomal protein S26-like [Gallus gallus]
ENSGALG00000002140	4943	2463	0.9903	69.8624	2444	0.9962	74.3457	3671	0.999	104.36	-	-	K11825|1|0.0|1732|gga:417525|AP-2 complex subunit beta-1	GO:0030119//AP-type membrane coat adaptor complex;GO:0044431//Golgi apparatus part;GO:0030139//endocytic vesicle;GO:0012505//endomembrane system;GO:0030136//clathrin-coated vesicle	GO:0005515//protein binding;GO:0022892	GO:0007267//cell-cell signaling;GO:0006901//vesicle coating;GO:0015031//protein transport;GO:0007173//epidermal growth factor receptor signaling pathway;GO:0050688//regulation of defense response to virus;GO:0006935//chemotaxis	gi|118100169|ref|XP_415772.2|/0/PREDICTED: AP-1 complex subunit beta-1 [Gallus gallus]
ENSGALG00000025842	2174	2462	0.7958	158.781	2218	0.8597	153.408	2486	0.9025	160.687	-	-	K09290|1|7e-81|301|gga:396430|tropomyosin 3;K10375|2|5e-67|255|tgu:100192321|tropomyosin 4;K10374|3|3e-65|249|pon:100442068|tropomyosin 2	GO:0005856//cytoskeleton;GO:0044444//cytoplasmic part;GO:0005865//striated muscle thin filament	GO:0008092//cytoskeletal protein binding;GO:0005198//structural molecule activity;GO:0005488//binding	GO:0033121;GO:0006936//muscle contraction;GO:0006936//muscle contraction;GO:0009987//cellular process	gi|45382083|ref|NP_990777.1|/5.31509e-80/tropomyosin beta chain [Gallus gallus]
ENSGALG00000002818	5348	2459	0.9908	64.4669	2435	0.9944	68.4625	3668	0.995	96.378	-	-	K00540|1|2e-146|521|mmu:26949|[EC:1.-.-.-];K10133|3|3e-36|155|mgp:100545625|tumor protein p53-inducible protein 3 [EC:1.-.-.-]	-	GO:0003824//catalytic activity;GO:0046914//transition metal ion binding	GO:0008152//metabolic process	gi|118103033|ref|XP_418130.2|/0/PREDICTED: synaptic vesicle membrane protein VAT-1 homolog [Gallus gallus]
ENSGALG00000013990	960	2447	0.7635	357.382	2502	0.5979	391.887	2470	0.8187	361.548	-	-	K02951|1|9e-72|270|oaa:100075031|small subunit ribosomal protein S12e	GO:0015935//small ribosomal subunit	GO:0005198//structural molecule activity	GO:0006412//translation;GO:0019080;GO:0031016//pancreas development	gi|88909649|sp|P84175.2|RS12_CHICK/1.62212e-70/RecName: Full=40S ribosomal protein S12
ENSGALG00000000681	6148	2446	0.9335	55.7818	2594	0.9764	63.4427	2930	0.9481	66.969	-	-	K04409|1|0.0|1010|gga:419083|p21-activated kinase 1 [EC:2.7.11.1]	GO:0030427//site of polarized growth;GO:0043005//neuron projection;GO:0005635//nuclear envelope;GO:0031674//I band;GO:0044291//cell-cell contact zone;GO:0005924//cell-substrate adherens junction	GO:0019900//kinase binding;GO:0032559;GO:0004702//receptor signaling protein serine/threonine kinase activity	GO:0007172//signal complex assembly;GO:0032868//response to insulin stimulus;GO:0048858//cell projection morphogenesis;GO:0050851//antigen receptor-mediated signaling pathway;GO:0031175//neuron projection development;GO:0043406//positive regulation of MAP kinase activity;GO:0007243//intracellular protein kinase cascade;GO:0001934//positive regulation of protein phosphorylation;GO:0006935//chemota…	gi|240849374|ref|NP_001155844.1|/0/serine/threonine-protein kinase PAK 1 [Gallus gallus]
ENSGALG00000011905	3241	2442	0.9904	105.642	2462	0.987	114.223	3479	0.9938	150.84	-	-	K02105|1|0.0|1524|tgu:100217813|catenin beta 1	GO:0043231//intracellular membrane-bounded organelle;GO:0005902//microvillus;GO:0005815//microtubule organizing center;GO:0005913//cell-cell adherens junction;GO:0019897//extrinsic to plasma membrane;GO:0031252//cell leading edge;GO:0071664//catenin-TCF7L2 complex;GO:0031674//I band;GO:0030425//dendrite	GO:0046332//SMAD binding;GO:0019902//phosphatase binding;GO:0008134//transcription factor binding;GO:0019900//kinase binding;GO:0043566//structure-specific DNA binding;GO:0035258//steroid hormone receptor binding;GO:0050839//cell adhesion molecule binding;GO:0001071//nucleic acid binding transcription factor activity;GO:0003713//transcription coactivator activity;GO:0035254//glutamate receptor bi…	GO:0014070//response to organic cyclic compound;GO:0001894//tissue homeostasis;GO:0010560//positive regulation of glycoprotein biosynthetic process;GO:0060070//canonical Wnt receptor signaling pathway;GO:0034765//regulation of ion transmembrane transport;GO:0001837//epithelial to mesenchymal transition;GO:0002088//lens development in camera-type eye;GO:0030217//T cell differentiation;GO:0002762//…	gi|56377802|dbj|BAD74125.1|/0/beta-catenin homologue [Pelodiscus sinensis]
ENSGALG00000002868	814	2439	0.8366	420.104	2354	0.726	434.838	2260	0.7162	390.143	-	-	K02898|1|5e-68|257|gga:396400|large subunit ribosomal protein L26e	-	-	-	gi|449272957|gb|EMC82606.1|/4.84334e-67/60S ribosomal protein L26, partial [Columba livia]
ENSGALG00000005990	5099	2435	0.688	66.9551	1604	0.7011	47.3004	1540	0.6978	42.44	-	-	K01054|1|3e-174|613|mgp:100550608|acylglycerol lipase [EC:3.1.1.23]	-	-	-	gi|460417308|ref|NP_001264071.1|/7.75247e-176/monoglyceride lipase isoform 1 [Gallus gallus]
ENSGALG00000003893	2806	2434	0.9815	121.619	2048	0.99	109.746	1982	0.985	99.2558	-	-	-	GO:0016021//integral to membrane	GO:0004888//transmembrane signaling receptor activity	GO:0007166//cell surface receptor signaling pathway;GO:0051707//response to other organism	gi|363736371|ref|XP_422258.3|/0/PREDICTED: xenotropic and polytropic retrovirus receptor 1 isoform 3 [Gallus gallus]
ENSGALG00000003115	9308	2424	0.8685	36.5129	1832	0.8175	29.5947	2789	0.8731	42.1048	-	-	K06237|1|0.0|735|aml:100480195|collagen, type IV, alpha	-	-	-	gi|363737130|ref|XP_001234730.2|/0/PREDICTED: collagen alpha-3(IV) chain [Gallus gallus]
ENSGALG00000003120	8058	2403	0.9392	41.8115	2384	0.9411	44.4861	3228	0.9404	56.2919	-	-	K06065|1|0.0|4037|gga:416815|nuclear receptor co-repressor 2	GO:0043234//protein complex;GO:0044451//nucleoplasm part	GO:0003712//transcription cofactor activity;GO:0019899//enzyme binding;GO:0005102//receptor binding	GO:0006629//lipid metabolic process;GO:0000122//negative regulation of transcription from RNA polymerase II promoter	gi|363739913|ref|XP_415107.3|/0/PREDICTED: nuclear receptor corepressor 2 [Gallus gallus]
ENSGALG00000017084	2437	2402	0.8687	138.193	2416	0.9097	149.069	2596	0.8962	149.689	-	-	K14802|1|2e-28|128|bfo:BRAFLDRAFT_69708|phospholipid-transporting ATPase [EC:3.6.3.1]	GO:0016020//membrane	-	-	gi|61098226|ref|NP_001012847.1|/2.8042e-61/ubiquitin-like protein 3 [Gallus gallus]
ENSGALG00000016232	1004	2392	0.9044	334.039	2576	0.9382	385.796	2702	0.9074	378.174	-	-	K02938|1|8e-140|496|tgu:100190564|large subunit ribosomal protein L8e	GO:0015934//large ribosomal subunit	GO:0003723//RNA binding;GO:0005198//structural molecule activity	GO:0006412//translation;GO:0019080;GO:0031016//pancreas development	gi|350538643|ref|NP_001232342.1|/6.69121e-139/putative ribosomal protein L8 [Taeniopygia guttata]
ENSGALG00000015195	450	2389	0.9889	744.343	2715	0.9978	907.199	2589	0.9956	808.462	-	-	K02958|1|1e-47|188|tgu:100190080|small subunit ribosomal protein S15e	GO:0015935//small ribosomal subunit;GO:0031981//nuclear lumen	GO:0003676//nucleic acid binding;GO:0005198//structural molecule activity	GO:0006412//translation;GO:0019080;GO:0000054//ribosomal subunit export from nucleus;GO:0031016//pancreas development;GO:0022618//ribonucleoprotein complex assembly	gi|466086966|ref|XP_004285951.1|/7.00994e-47/PREDICTED: 40S ribosomal protein S15 [Orcinus orca]
ENSGALG00000004693	1583	2376	0.9981	210.443	2866	0.9861	272.233	3592	0.9937	318.856	-	-	K05757|1|0.0|768|mgp:100539675|actin related protein 2/3 complex, subunit 1A/1B	GO:0015629//actin cytoskeleton	GO:0008092//cytoskeletal protein binding	GO:0008064//regulation of actin polymerization or depolymerization	gi|118405176|ref|NP_001072963.1|/0/actin-related protein 2/3 complex subunit 1A [Gallus gallus]
ENSGALG00000004561	11154	2365	0.9319	29.7283	2339	0.9421	31.5315	2416	0.9486	30.4373	-	-	-	-	-	-	gi|363739553|ref|XP_001233346.2|/0/PREDICTED: trinucleotide repeat-containing gene 18 protein [Gallus gallus]
ENSGALG00000008520	5160	2363	0.9806	64.2072	2272	0.9789	66.207	3418	0.9847	93.0812	-	-	K03260|1|0.0|2319|gga:424953|translation initiation factor 4G	-	-	-	gi|363737203|ref|XP_003641816.1|/0/PREDICTED: eukaryotic translation initiation factor 4 gamma 1 [Gallus gallus]
ENSGALG00000004831	846	2360	0.9929	391.121	2627	0.9953	466.912	2602	0.9823	432.192	-	-	K02987|1|4e-151|534|gga:396001|small subunit ribosomal protein S4e	GO:0015935//small ribosomal subunit	GO:0003723//RNA binding;GO:0005198//structural molecule activity	GO:0006412//translation;GO:0019080;GO:0007417//central nervous system development;GO:0031016//pancreas development;GO:0008283//cell proliferation	gi|46048780|ref|NP_990439.1|/2.84215e-150/40S ribosomal protein S4 [Gallus gallus]
ENSGALG00000010566	4247	2354	0.8373	77.713	1716	0.8441	60.7548	919	0.8185	30.407	-	-	K06824|1|1e-140|272|tgu:100230214|nephronectin	GO:0005578//proteinaceous extracellular matrix;GO:0044464//cell part	GO:0046872//metal ion binding;GO:0005102//receptor binding	GO:0043062//extracellular structure organization;GO:0048869//cellular developmental process;GO:0007179//transforming growth factor beta receptor signaling pathway;GO:0048754//branching morphogenesis of an epithelial tube;GO:0010810//regulation of cell-substrate adhesion	gi|449265868|gb|EMC76998.1|/1.41985e-140/Nephronectin, partial [Columba livia]
ENSGALG00000010671	4132	2354	0.9209	79.8759	2508	0.9378	91.2667	2538	0.9117	86.312	-	-	K12888|1|0.0|1011|gga:421492|heterogeneous nuclear ribonucleoprotein U	GO:0043234//protein complex;GO:0005681//spliceosomal complex;GO:0031981//nuclear lumen	GO:0003676//nucleic acid binding;GO:0032559	GO:0000377;GO:0048255//mRNA stabilization	gi|363731587|ref|XP_419539.3|/0/PREDICTED: heterogeneous nuclear ribonucleoprotein U [Gallus gallus]
ENSGALG00000012739	8153	2346	0.994	40.3441	1926	0.9978	35.5209	2043	0.9872	35.212	-	-	K09239|1|0.0|4701|gga:420856|human immunodeficiency virus type I enhancer-binding protein	GO:0005622//intracellular	GO:0005488//binding	-	gi|118086402|ref|XP_418944.2|/0/PREDICTED: zinc finger protein 40 [Gallus gallus]
ENSGALG00000009650	8768	2342	0.609	37.4504	2887	0.6269	49.5098	4809	0.6446	77.0715	-	-	K12567|1|7e-58|228|bta:540561|titin [EC:2.7.11.1]	-	-	-	gi|363733085|ref|XP_420396.3|/0/PREDICTED: palladin [Gallus gallus]
ENSGALG00000029157	8800	2341	0.9803	37.2982	2367	0.9585	40.4446	2282	0.9447	36.4395	-	-	K14943|1|0.0|640|mgp:100550345|muscleblind	GO:0043231//intracellular membrane-bounded organelle;GO:0030529//ribonucleoprotein complex	GO:0046914//transition metal ion binding;GO:0046914//transition metal ion binding;GO:0046914//transition metal ion binding;GO:0003723//RNA binding;GO:0046914//transition metal ion binding	GO:0045661//regulation of myoblast differentiation;GO:0045661//regulation of myoblast differentiation;GO:0045661//regulation of myoblast differentiation;GO:0042692//muscle cell differentiation;GO:0010468//regulation of gene expression;GO:0043009//chordate embryonic development;GO:0008380//RNA splicing;GO:0048513//organ development;GO:0035108//limb morphogenesis;GO:0006397//mRNA processing	gi|254039670|ref|NP_001156813.1|/2.81096e-141/muscleblind-like 3 isoform 5 [Gallus gallus]
ENSGALG00000002197	889	2332	0.9899	367.787	2141	0.9899	362.126	2423	0.9933	382.994	-	-	K11276|1|8e-112|403|gga:396203|nucleophosmin 1	GO:0031981//nuclear lumen;GO:0032991//macromolecular complex;GO:0005815//microtubule organizing center;GO:0000922//spindle pole	GO:0003712//transcription cofactor activity;GO:0043021//ribonucleoprotein complex binding;GO:0046983//protein dimerization activity;GO:0003676//nucleic acid binding;GO:0042802//identical protein binding;GO:0008134//transcription factor binding	GO:0060700//regulation of ribonuclease activity;GO:0006461//protein complex assembly;GO:0007568//aging;GO:0008283//cell proliferation;GO:0051091//positive regulation of sequence-specific DNA binding transcription factor activity;GO:0015031//protein transport;GO:0006259//DNA metabolic process;GO:0050896//response to stimulus;GO:0022402//cell cycle process;GO:0032070;GO:0010639;GO:0043486//histone …	gi|45383996|ref|NP_990598.1|/6.37289e-111/nucleophosmin [Gallus gallus]
ENSGALG00000009783	11311	2325	0.932	28.8198	1925	0.9211	25.5903	2247	0.9493	27.9153	-	-	K11499|1|5e-61|239|spu:592172|centromere protein F	-	-	-	gi|363727331|ref|XP_424476.3|/0/PREDICTED: golgin subfamily B member 1 [Gallus gallus]
ENSGALG00000012043	2759	2324	0.9946	118.101	2090	0.9891	113.904	3295	0.9946	167.82	-	-	K12200|1|0.0|1400|gga:420725|programmed cell death 6-interacting protein	GO:0048770;GO:0015630//microtubule cytoskeleton	GO:0005515//protein binding	GO:0051704;GO:0006810//transport;GO:0012501//programmed cell death	gi|71896465|ref|NP_001026164.1|/0/programmed cell death 6-interacting protein [Gallus gallus]
ENSGALG00000012172	1307	2314	0.977	248.232	2136	0.9717	245.737	2141	0.9717	230.187	-	-	K02925|1|0.0|791|gga:418016|large subunit ribosomal protein L3e	GO:0031981//nuclear lumen;GO:0015934//large ribosomal subunit	GO:0003676//nucleic acid binding;GO:0005198//structural molecule activity	GO:0006412//translation;GO:0019080;GO:0031016//pancreas development	gi|57525400|ref|NP_001006241.1|/0/60S ribosomal protein L3 [Gallus gallus]
ENSGALG00000004871	444	2311	0.9662	729.771	2325	0.9662	787.382	2479	0.9662	784.573	-	-	K02974|1|4e-58|223|oaa:100093321|small subunit ribosomal protein S24e	GO:0015935//small ribosomal subunit;GO:0031981//nuclear lumen	GO:0008135//translation factor activity, nucleic acid binding;GO:0005515//protein binding;GO:0005198//structural molecule activity	GO:0006412//translation;GO:0019080;GO:0031016//pancreas development;GO:0030490//maturation of SSU-rRNA;GO:0048872//homeostasis of number of cells	gi|432115680|gb|ELK36915.1|/5.19171e-58/40S ribosomal protein S24 [Myotis davidii]
ENSGALG00000015109	4436	2311	0.9653	73.0429	2436	0.9741	82.5717	2993	0.9786	94.8102	-	-	K06098|1|0.0|1973|gga:395751|tight junction protein 2	GO:0043296//apical junction complex;GO:0044424//intracellular part	GO:0005488//binding;GO:0016776//phosphotransferase activity, phosphate group as acceptor	GO:0006915//apoptotic process	gi|45382517|ref|NP_990249.1|/0/tight junction protein ZO-2 [Gallus gallus]
ENSGALG00000006211	1942	2303	0.9892	166.27	2603	0.9907	201.544	2670	0.9949	193.198	-	-	K04570|1|1e-120|433|gga:373954|BCL2-like 1 (apoptosis regulator Bcl-X)	GO:0031966//mitochondrial membrane;GO:0031224//intrinsic to membrane;GO:0005635//nuclear envelope;GO:0031966//mitochondrial membrane;GO:0031224//intrinsic to membrane;GO:0005635//nuclear envelope	GO:0046983//protein dimerization activity;GO:0019904//protein domain specific binding;GO:0004869//cysteine-type endopeptidase inhibitor activity;GO:0046983//protein dimerization activity;GO:0019904//protein domain specific binding;GO:0004869//cysteine-type endopeptidase inhibitor activity	GO:0008637//apoptotic mitochondrial changes;GO:0010332//response to gamma radiation;GO:0051707//response to other organism;GO:0008283//cell proliferation;GO:0008406//gonad development;GO:0022602//ovulation cycle process;GO:0043009//chordate embryonic development;GO:0051726//regulation of cell cycle;GO:0043279//response to alkaloid;GO:0043200//response to amino acid stimulus;GO:0048232//male gamet…	gi|70609883|ref|NP_001020475.1|/1.158e-119/bcl-2-like protein 1 [Gallus gallus]
ENSGALG00000015849	5245	2302	0.648	61.536	2492	0.6673	71.441	2310	0.6988	61.888	-	-	K00029|1|0.0|1112|mgp:100125332|malate dehydrogenase (oxaloacetate-decarboxylating)(NADP+) [EC:1.1.1.40]	GO:0043231//intracellular membrane-bounded organelle;GO:0044444//cytoplasmic part	GO:0046914//transition metal ion binding;GO:0004470//malic enzyme activity;GO:0032559	GO:0006629//lipid metabolic process;GO:0043648//dicarboxylic acid metabolic process;GO:0051259//protein oligomerization;GO:0006739//NADP metabolic process;GO:0009719;GO:0010033//response to organic substance	gi|326916263|ref|XP_003204429.1|/0/PREDICTED: LOW QUALITY PROTEIN: NADP-dependent malic enzyme [Meleagris gallopavo]
ENSGALG00000002750	4400	2302	0.9791	73.3537	2146	0.97	73.3369	3725	0.9886	118.963	-	-	K05750|1|0.0|2135|gga:424000|NCK-associated protein 1	GO:0031224//intrinsic to membrane;GO:0030027//lamellipodium	GO:0005488//binding	GO:0012501//programmed cell death;GO:0007399//nervous system development	gi|363735758|ref|XP_001232275.2|/0/PREDICTED: nck-associated protein 1 isoform 1 [Gallus gallus]
ENSGALG00000008038	5091	2291	0.8505	63.0945	2312	0.8556	68.2857	2321	0.8466	64.0637	-	-	K12828|1|0.0|2589|gga:424056|splicing factor 3B subunit 1	GO:0005681//spliceosomal complex;GO:0016604//nuclear body	GO:0005488//binding	GO:0003002//regionalization;GO:0000377	gi|363735880|ref|XP_421912.3|/0/PREDICTED: splicing factor 3B subunit 1 [Gallus gallus]
ENSGALG00000002447	3485	2289	0.9994	92.09	2418	0.9997	104.327	3116	0.9986	125.642	-	-	K05691|1|5e-46|182|mgp:100550456|catenin (cadherin-associated protein), alpha	GO:0005913//cell-cell adherens junction;GO:0019897//extrinsic to plasma membrane;GO:0031252//cell leading edge;GO:0005856//cytoskeleton;GO:0030141//secretory granule;GO:0005856//cytoskeleton;GO:0005913//cell-cell adherens junction;GO:0031252//cell leading edge;GO:0019897//extrinsic to plasma membrane	GO:0050839//cell adhesion molecule binding;GO:0003779//actin binding;GO:0003779//actin binding;GO:0050839//cell adhesion molecule binding	GO:0007043//cell-cell junction assembly;GO:0045597//positive regulation of cell differentiation;GO:0007409//axonogenesis;GO:0042476//odontogenesis;GO:0007405//neuroblast proliferation;GO:0008406//gonad development;GO:0022602//ovulation cycle process;GO:0048545//response to steroid hormone stimulus;GO:0071310//cellular response to organic substance;GO:0051259//protein oligomerization;GO:0006915//a…	gi|50754810|ref|XP_414513.1|/0/PREDICTED: catenin alpha-1 [Gallus gallus]
ENSGALG00000009899	3621	2281	0.9964	88.3215	1980	0.9975	82.2208	3088	0.9992	119.836	-	-	-	GO:0043231//intracellular membrane-bounded organelle;GO:0043234//protein complex	GO:0008134//transcription factor binding	GO:0048869//cellular developmental process;GO:0045898//regulation of RNA polymerase II transcriptional preinitiation complex assembly;GO:0044092//negative regulation of molecular function;GO:0032446//protein modification by small protein conjugation	gi|363727569|ref|XP_416078.3|/0/PREDICTED: cullin-associated NEDD8-dissociated protein 1 isoform 2 [Gallus gallus]
ENSGALG00000016984	6174	2275	0.8537	51.6636	2441	0.8576	59.4493	2455	0.8507	55.8759	-	-	-	-	-	-	gi|363729477|ref|XP_417045.3|/0/PREDICTED: uncharacterized protein LOC418850 [Gallus gallus]
ENSGALG00000004701	4481	2269	0.8416	70.9952	2245	0.9023	75.3332	2536	0.8699	79.5269	-	-	K11290|1|3e-129|464|mdo:100013223|template-activating factor I	GO:0031981//nuclear lumen;GO:0032991//macromolecular complex;GO:0044444//cytoplasmic part	GO:0005515//protein binding;GO:0019888//protein phosphatase regulator activity;GO:0019212//phosphatase inhibitor activity	GO:0034728//nucleosome organization;GO:0006259//DNA metabolic process;GO:0016070//RNA metabolic process;GO:0051169//nuclear transport;GO:0043066//negative regulation of apoptotic process;GO:0016573//histone acetylation	gi|466007002|ref|XP_004269421.1|/4.43872e-127/PREDICTED: protein SET [Orcinus orca]
ENSGALG00000016433	1146	2266	0.9991	277.233	2567	0.9974	336.811	5316	0.9991	651.839	-	-	K06630|1|2e-126|452|tgu:100223051|tyrosine 3-monooxygenase/tryptophan 5-monooxygenase activation protein	GO:0005815//microtubule organizing center;GO:0032991//macromolecular complex;GO:0031981//nuclear lumen	GO:0016491//oxidoreductase activity;GO:0005515//protein binding	GO:0035556//intracellular signal transduction;GO:0006355//regulation of transcription, DNA-dependent;GO:0006886//intracellular protein transport	gi|55741594|ref|NP_001006415.1|/1.36235e-125/14-3-3 protein theta [Gallus gallus]
ENSGALG00000003371	4419	2265	0.8683	71.8644	2138	0.8699	72.7493	1465	0.8654	46.5858	-	-	K15183|1|0.0|1062|gga:420124|RNA polymerase II elongation factor ELL	GO:0016604//nuclear body	GO:0005488//binding	GO:0045935;GO:0006354//DNA-dependent transcription, elongation	gi|61098133|ref|NP_001012865.1|/0/RNA polymerase II elongation factor ELL [Gallus gallus]
ENSGALG00000017330	1071	2263	0.7003	296.254	2655	0.6993	372.752	2576	0.6956	337.984	-	-	K02985|1|2e-134|479|mdo:100010657|small subunit ribosomal protein S3e	GO:0043005//neuron projection;GO:0043231//intracellular membrane-bounded organelle;GO:0001726//ruffle;GO:0015935//small ribosomal subunit;GO:0043005//neuron projection;GO:0043231//intracellular membrane-bounded organelle;GO:0001726//ruffle;GO:0015935//small ribosomal subunit	GO:0016835//carbon-oxygen lyase activity;GO:0005198//structural molecule activity;GO:0051540;GO:0003677//DNA binding;GO:0003723//RNA binding;GO:0004518//nuclease activity;GO:0008134//transcription factor binding;GO:0019900//kinase binding;GO:0016835//carbon-oxygen lyase activity;GO:0005198//structural molecule activity;GO:0051540;GO:0003677//DNA binding;GO:0003723//RNA binding;GO:0004518//nucleas…	GO:0031016//pancreas development;GO:0006412//translation;GO:0019080;GO:0043433//negative regulation of sequence-specific DNA binding transcription factor activity;GO:0006282//regulation of DNA repair;GO:0006915//apoptotic process;GO:0012502//induction of programmed cell death;GO:0031016//pancreas development;GO:0006412//translation;GO:0019080;GO:0043433//negative regulation of sequence-specific D…	gi|449284051|gb|EMC90633.1|/5.4861e-134/40S ribosomal protein S3 [Columba livia]
ENSGALG00000012027	5413	2257	0.9967	58.4606	2098	0.9882	58.2791	4112	0.9959	106.747	-	-	K04596|1|4e-27|125|dre:100331635|brain-specific angiogenesis inhibitor 1	GO:0031012//extracellular matrix	GO:0005488//binding	GO:0009987//cellular process	gi|45382337|ref|NP_990182.1|/0/spondin-1 precursor [Gallus gallus]
ENSGALG00000011205	2101	2252	0.9534	150.284	2124	0.9591	152.011	2641	0.9505	176.637	-	-	K06826|1|1e-16|89.4|dre:373088|nidogen (entactin);K10809|3|1e-16|89.0|mdo:100618718|thyroglobulin	GO:0005578//proteinaceous extracellular matrix	GO:0046872//metal ion binding;GO:0005539//glycosaminoglycan binding	GO:0043062//extracellular structure organization;GO:0010810//regulation of cell-substrate adhesion;GO:0023052//signaling	gi|363731933|ref|XP_419600.3|/0/PREDICTED: SPARC-related modular calcium-binding protein 2 [Gallus gallus]
ENSGALG00000012193	3188	2243	0.9699	98.6462	1631	0.9699	76.9274	1700	0.9542	74.9325	-	-	K09575|1|0.0|1164|gga:395652|FK506-binding protein 9/10 [EC:5.2.1.8]	GO:0043231//intracellular membrane-bounded organelle	GO:0016859//cis-trans isomerase activity;GO:0046872//metal ion binding;GO:0005527//macrolide binding	GO:0018193//peptidyl-amino acid modification	gi|45382327|ref|NP_990178.1|/0/peptidyl-prolyl cis-trans isomerase FKBP9 precursor [Gallus gallus]
ENSGALG00000027308	9536	2233	0.9248	32.8316	1732	0.9055	27.3103	2587	0.9497	38.1215	-	-	K04550|1|0.0|6205|gga:396170|low density lipoprotein-related protein 1 (alpha-2-macroglobulin receptor)	GO:0043005//neuron projection;GO:0030135//coated vesicle;GO:0044297//cell body;GO:0016021//integral to membrane	GO:0046872//metal ion binding;GO:0034185//apolipoprotein binding	GO:0006909//phagocytosis;GO:0044260;GO:0016055//Wnt receptor signaling pathway;GO:0051050//positive regulation of transport;GO:0007186//G-protein coupled receptor signaling pathway;GO:0010874//regulation of cholesterol efflux;GO:0010517//regulation of phospholipase activity;GO:0032502//developmental process	gi|45382557|ref|NP_990573.1|/0/low-density lipoprotein receptor-related protein 1 precursor [Gallus gallus]
ENSGALG00000003092	3851	2229	0.9896	81.1533	1560	0.9761	60.9111	1990	0.9901	72.6138	-	-	K14777|1|2e-12|76.3|spu:581057|ATP-dependent RNA helicase DDX47/RRP3 [EC:3.6.4.13]	GO:0031090//organelle membrane;GO:0043231//intracellular membrane-bounded organelle;GO:0031224//intrinsic to membrane	GO:0005488//binding	GO:0043161//proteasomal ubiquitin-dependent protein catabolic process	gi|50806228|ref|XP_424380.1|/1.23278e-178/PREDICTED: erlin-2 [Gallus gallus]
ENSGALG00000027627	4853	2225	0.7665	64.282	2426	0.743	75.1667	2161	0.7297	62.5726	-	-	K08202|1|2e-20|102|oaa:100079308|MFS transporter, OCT family, solute carrier family 22 (organic cation transporter), member 4/5;K05631|2|4e-07|58.9|mmu:14924|atrophin-1 interacting protein 3 (BAI1-associated protein 1)	-	GO:0046914//transition metal ion binding	-	gi|45382299|ref|NP_990170.1|/0/PDZ and LIM domain protein 4 [Gallus gallus]
ENSGALG00000004220	2404	2223	0.5449	129.651	1700	0.5416	106.331	2468	0.5445	144.262	-	-	-	-	-	-	gi|57529361|ref|NP_001006291.1|/0/serine incorporator 3 precursor [Gallus gallus]
ENSGALG00000004169	5845	2220	0.9899	53.2523	2170	0.9882	55.8239	3215	0.992	77.2923	-	-	K12567|1|1e-46|190|spu:590007|titin [EC:2.7.11.1]	GO:0043231//intracellular membrane-bounded organelle;GO:0031982//vesicle;GO:0044444//cytoplasmic part;GO:0016020//membrane	-	GO:0009987//cellular process;GO:0022414//reproductive process	gi|363732619|ref|XP_420152.3|/0/PREDICTED: fibronectin type-III domain-containing protein 3a [Gallus gallus]
ENSGALG00000002448	1900	2208	0.9937	162.935	1946	0.9984	154.005	1926	0.9847	142.443	-	-	K09498|1|0.0|1001|gga:417541|T-complex protein 1 subunit zeta	GO:0043234//protein complex;GO:0044444//cytoplasmic part	GO:0005515//protein binding;GO:0032559	GO:0006458//'de novo' protein folding	gi|57525300|ref|NP_001006216.1|/0/T-complex protein 1 subunit zeta [Gallus gallus]
ENSGALG00000009450	3648	2203	0.9953	84.6699	3345	0.9953	137.875	4250	0.9907	163.71	-	-	K04459|1|0.0|838|gga:421340|dual specificity phosphatase [EC:3.1.3.16 3.1.3.48]	GO:0031981//nuclear lumen	GO:0008138//protein tyrosine/serine/threonine phosphatase activity	GO:0043407//negative regulation of MAP kinase activity;GO:0043409//negative regulation of MAPK cascade;GO:0032872//regulation of stress-activated MAPK cascade	gi|71895581|ref|NP_001026215.1|/0/dual specificity protein phosphatase 10 [Gallus gallus]
ENSGALG00000004034	1455	2199	0.978	211.9	2454	0.9938	253.604	2415	0.9897	233.235	-	-	K10365|1|2e-158|559|mgp:100538958|capping protein (actin filament) muscle Z-line, beta	GO:0043234//protein complex;GO:0031252//cell leading edge;GO:0015629//actin cytoskeleton;GO:0044444//cytoplasmic part;GO:0043234//protein complex;GO:0033011//perinuclear theca;GO:0031252//cell leading edge;GO:0015629//actin cytoskeleton	GO:0008092//cytoskeletal protein binding;GO:0008092//cytoskeletal protein binding	GO:0030835//negative regulation of actin filament depolymerization;GO:0007599//hemostasis;GO:0030031//cell projection assembly;GO:0030835//negative regulation of actin filament depolymerization;GO:0007599//hemostasis;GO:0030031//cell projection assembly	gi|45382141|ref|NP_990768.1|/4.91741e-158/capping protein (actin filament) muscle Z-line, beta isoform 1 [Gallus gallus]
ENSGALG00000008094	1966	2199	0.9959	156.824	1911	0.9924	146.158	3087	0.999	220.644	-	-	K04077|1|0.0|998|gga:424059|chaperonin GroEL	GO:0005783//endoplasmic reticulum;GO:0030141//secretory granule;GO:0012505//endomembrane system;GO:0043235//receptor complex;GO:0044425//membrane part;GO:0005743//mitochondrial inner membrane;GO:0005768//endosome;GO:0044421//extracellular region part	GO:0017046//peptide hormone binding;GO:0032559;GO:0046983//protein dimerization activity;GO:0019899//enzyme binding	GO:0032481//positive regulation of type I interferon production;GO:0050863//regulation of T cell activation;GO:0045190//isotype switching;GO:0000302//response to reactive oxygen species;GO:0002367//cytokine production involved in immune response;GO:0002237//response to molecule of bacterial origin;GO:0051084//'de novo' posttranslational protein folding;GO:0048545//response to steroid hormone stim…	gi|61098372|ref|NP_001012934.1|/0/60 kDa heat shock protein, mitochondrial precursor [Gallus gallus]
ENSGALG00000029076	1615	2193	0.7269	190.386	2009	0.7257	187.048	2711	0.7517	235.883	-	-	K07375|1|0.0|711|acs:100563630|tubulin beta	GO:0015630//microtubule cytoskeleton;GO:0043234//protein complex;GO:0044444//cytoplasmic part	GO:0032561//guanyl ribonucleotide binding;GO:0042287//MHC protein binding;GO:0005198//structural molecule activity;GO:0017111//nucleoside-triphosphatase activity	GO:0007051//spindle organization;GO:0009207;GO:0030154//cell differentiation;GO:0043623//cellular protein complex assembly;GO:0000087//M phase of mitotic cell cycle;GO:0001909//leukocyte mediated cytotoxicity	gi|471417858|ref|XP_004390436.1|/0/PREDICTED: tubulin beta chain isoform 1 [Trichechus manatus latirostris]
ENSGALG00000003966	550	2192	0.9618	558.788	2341	0.9636	640.006	2511	0.9564	641.54	-	-	K02893|1|6e-67|253|tgu:100190675|large subunit ribosomal protein L23Ae	GO:0043231//intracellular membrane-bounded organelle;GO:0043234//protein complex;GO:0015934//large ribosomal subunit	GO:0003723//RNA binding;GO:0005198//structural molecule activity	GO:0006412//translation;GO:0019080;GO:0031016//pancreas development	gi|465993754|ref|XP_004267173.1|/3.83567e-66/PREDICTED: 60S ribosomal protein L23a [Orcinus orca]
ENSGALG00000005079	3169	2191	0.9968	96.937	2056	0.9956	97.5542	5587	0.9978	247.74	-	-	K05700|1|0.0|1799|mgp:100302597|vinculin	GO:0032991//macromolecular complex;GO:0032432//actin filament bundle;GO:0005913//cell-cell adherens junction;GO:0030016//myofibril;GO:0005924//cell-substrate adherens junction	GO:0050839//cell adhesion molecule binding;GO:0008092//cytoskeletal protein binding;GO:0017016//Ras GTPase binding;GO:0002162//dystroglycan binding	GO:0003012//muscle system process;GO:0007599//hemostasis;GO:0034613//cellular protein localization;GO:0048729//tissue morphogenesis;GO:0007043//cell-cell junction assembly;GO:0016337//cell-cell adhesion;GO:0006887//exocytosis;GO:0030031//cell projection assembly;GO:0031589//cell-substrate adhesion;GO:0001775//cell activation;GO:0016477//cell migration	gi|50403716|sp|P12003.4|VINC_CHICK/0/RecName: Full=Vinculin; AltName: Full=Metavinculin
ENSGALG00000023510	1917	2182	0.9598	159.589	1813	0.9635	142.207	1600	0.963	117.284	-	-	K09586|1|2e-119|430|gga:416882|endoplasmic reticulum protein 29	GO:0044432//endoplasmic reticulum part;GO:0048770	GO:0016862//intramolecular oxidoreductase activity, interconverting keto- and enol-groups	GO:0044267//cellular protein metabolic process;GO:0015031//protein transport	gi|444741647|ref|NP_001263253.1|/1.43406e-118/endoplasmic reticulum resident protein 29 precursor [Gallus gallus]
ENSGALG00000011209	1956	2176	0.9248	155.977	2575	0.9269	197.949	2820	0.9269	202.591	-	-	K05746|1|9e-47|189|dre:563805|enabled	GO:0044444//cytoplasmic part	GO:0005515//protein binding	GO:0048731;GO:0007015//actin filament organization;GO:0006935//chemotaxis;GO:0009653//anatomical structure morphogenesis	gi|57529919|ref|NP_001006487.1|/8.80624e-156/ena/VASP-like protein [Gallus gallus]
ENSGALG00000013628	3743	2162	0.9949	80.9852	1452	0.9901	58.33	1617	0.9925	60.7058	-	-	-	GO:0044464//cell part	-	-	gi|50736239|ref|XP_419091.1|/2.06961e-122/PREDICTED: uncharacterized protein C6orf62 homolog [Gallus gallus]
ENSGALG00000015409	6164	2159	0.7799	49.1088	2634	0.7927	64.2537	6443	0.7818	146.881	-	-	K03908|1|0.0|1259|gga:418430|protein S	-	-	-	gi|118083662|ref|XP_416641.2|/0/PREDICTED: vitamin K-dependent protein S [Gallus gallus]
ENSGALG00000016236	9317	2158	0.9669	32.4747	2017	0.9492	32.5518	3771	0.9785	56.8749	-	-	K11840|1|0.0|4925|mgp:100544793|ubiquitin carboxyl-terminal hydrolase 9/24 [EC:3.1.2.15]	-	-	-	gi|118083913|ref|XP_416773.2|/0/PREDICTED: probable ubiquitin carboxyl-terminal hydrolase FAF-X isoform 2 [Gallus gallus]
ENSGALG00000008181	6679	2156	0.9608	45.2592	1762	0.9566	39.6679	1593	0.9542	33.5154	-	-	K12861|1|1e-08|64.3|gga:419884|pre-mRNA-splicing factor SPF27	GO:0031224//intrinsic to membrane;GO:0044424//intracellular part	GO:0005088//Ras guanyl-nucleotide exchange factor activity;GO:0032813//tumor necrosis factor receptor superfamily binding;GO:0019887//protein kinase regulator activity	GO:0001932//regulation of protein phosphorylation;GO:0006915//apoptotic process;GO:0007049//cell cycle;GO:0000165//MAPK cascade	gi|363734669|ref|XP_421109.3|/0/PREDICTED: MAP kinase-activating death domain protein isoform 3 [Gallus gallus]
ENSGALG00000017644	429	2151	0.9953	702.996	1467	0.9977	514.183	1676	0.9953	548.98	-	-	-	GO:0043232	GO:0008092//cytoskeletal protein binding	GO:0006952//defense response	gi|261490822|ref|NP_001159797.1|/1.74457e-77/coactosin-like protein [Gallus gallus]
ENSGALG00000004946	5710	2151	0.9813	52.817	1807	0.9804	47.5847	1811	0.9818	44.5679	-	-	K06237|1|0.0|2321|gga:424799|collagen, type IV, alpha	GO:0044420//extracellular matrix part;GO:0005578//proteinaceous extracellular matrix	-	-	gi|363737128|ref|XP_422615.3|/0/PREDICTED: collagen alpha-4(IV) chain [Gallus gallus]
ENSGALG00000013233	2655	2146	0.9977	113.327	1740	0.9955	98.544	1382	0.9921	73.1448	-	-	K06095|1|4e-14|81.3|rno:29365|multiple PDZ domain protein	-	-	-	gi|45382525|ref|NP_990254.1|/0/protein phosphatase 1, regulatory (inhibitor) subunit 9B [Gallus gallus]
ENSGALG00000026634	758	2143	0.8219	396.39	2452	0.8087	486.403	2311	0.8259	428.421	-	-	K14825|1|1e-12|73.6|rno:252889|protein ERP2	GO:0031090//organelle membrane;GO:0043231//intracellular membrane-bounded organelle;GO:0031224//intrinsic to membrane	GO:0060089	GO:0051234//establishment of localization;GO:0007249//I-kappaB kinase/NF-kappaB cascade	gi|363746223|ref|XP_003643574.1|/6.92389e-102/PREDICTED: transmembrane emp24 domain-containing protein 4-like [Gallus gallus]
ENSGALG00000001807	5327	2141	0.9215	56.3512	2232	0.9307	63.0023	1979	0.9388	52.2039	-	-	K09313|1|0.0|2663|gga:396358|homeobox protein cut-like	GO:0031981//nuclear lumen;GO:0031228//intrinsic to Golgi membrane	GO:0001071//nucleic acid binding transcription factor activity;GO:0003677//DNA binding;GO:0005515//protein binding	GO:0030323//respiratory tube development;GO:0006357//regulation of transcription from RNA polymerase II promoter;GO:0060113//inner ear receptor cell differentiation;GO:0006891//intra-Golgi vesicle-mediated transport	gi|118100079|ref|XP_425393.2|/0/PREDICTED: cut-like homeobox 1 [Gallus gallus]
ENSGALG00000016781	4322	2136	0.9873	69.2925	1984	0.9729	69.0243	2553	0.975	83.0053	-	-	K04407|1|0.0|1254|gga:418714|mitogen-activated protein kinase kinase kinase kinase 4 [EC:2.7.11.1]	-	-	-	gi|449483316|ref|XP_002195770.2|/0/PREDICTED: mitogen-activated protein kinase kinase kinase kinase 4 isoform 3 [Taeniopygia guttata]
ENSGALG00000016171	4678	2136	0.8673	64.0192	2775	0.8747	89.1965	2098	0.8735	63.021	-	-	K05725|1|0.0|2003|gga:396416|PTK2 protein tyrosine kinase 2 [EC:2.7.10.2]	GO:0031252//cell leading edge;GO:0043232;GO:0044451//nucleoplasm part;GO:0044444//cytoplasmic part;GO:0044291//cell-cell contact zone;GO:0005924//cell-substrate adherens junction;GO:0031252//cell leading edge;GO:0043232;GO:0044451//nucleoplasm part;GO:0044444//cytoplasmic part;GO:0044291//cell-cell contact zone;GO:0005924//cell-substrate adherens junction	GO:0004713//protein tyrosine kinase activity;GO:0060089;GO:0005102//receptor binding;GO:0019900//kinase binding;GO:0032559;GO:0019904//protein domain specific binding;GO:0004713//protein tyrosine kinase activity;GO:0060089;GO:0005102//receptor binding;GO:0019900//kinase binding;GO:0032559;GO:0019904//protein domain specific binding	GO:0050804//regulation of synaptic transmission;GO:0006915//apoptotic process;GO:0007010//cytoskeleton organization;GO:0008284//positive regulation of cell proliferation;GO:0043062//extracellular structure organization;GO:0051647//nucleus localization;GO:0007169//transmembrane receptor protein tyrosine kinase signaling pathway;GO:0045807//positive regulation of endocytosis;GO:0042311//vasodilatio…	gi|45382167|ref|NP_990766.1|/0/focal adhesion kinase 1 [Gallus gallus]
ENSGALG00000015451	9255	2136	0.9723	32.3589	1621	0.9559	26.3361	1578	0.9694	23.9591	-	-	K09228|1|1e-44|184|bfo:BRAFLDRAFT_66688|KRAB domain-containing zinc finger protein	GO:0043231//intracellular membrane-bounded organelle	GO:0046914//transition metal ion binding	GO:0051100//negative regulation of binding;GO:0006357//regulation of transcription from RNA polymerase II promoter	gi|363744671|ref|XP_429174.3|/0/PREDICTED: zinc finger protein 462 [Gallus gallus]
ENSGALG00000005422	1434	2132	0.9721	208.453	2987	0.9728	313.207	2689	0.9868	263.501	-	-	K08202|1|5e-14|79.7|oaa:100079308|MFS transporter, OCT family, solute carrier family 22 (organic cation transporter), member 4/5;K01104|2|8e-07|55.8|ame:551573|protein-tyrosine phosphatase [EC:3.1.3.48];K03426|3|8e-07|55.8|ssc:100512459|NAD+ diphosphatase [EC:3.6.1.22]	GO:0043234//protein complex;GO:0043232	GO:0003712//transcription cofactor activity;GO:0046914//transition metal ion binding	GO:0006351//transcription, DNA-dependent;GO:0006950//response to stress	gi|224052436|ref|XP_002197609.1|/2.54301e-175/PREDICTED: PDZ and LIM domain protein 1 [Taeniopygia guttata]
ENSGALG00000012964	1511	2132	0.9954	197.83	1506	0.9987	149.867	2135	0.9974	198.552	-	-	-	GO:0016021//integral to membrane	GO:0015291//secondary active transmembrane transporter activity;GO:0015103//inorganic anion transmembrane transporter activity	GO:0048731;GO:0006817//phosphate ion transport;GO:0030278//regulation of ossification;GO:0007610//behavior	gi|60302668|ref|NP_001012580.1|/0/progressive ankylosis protein [Gallus gallus]
ENSGALG00000003337	1362	2131	0.9853	219.369	1825	0.9897	201.48	1464	0.9765	151.044	-	-	K03246|1|0.0|676|gga:419653|translation initiation factor 3 subunit I	GO:0043234//protein complex;GO:0044444//cytoplasmic part	GO:0008135//translation factor activity, nucleic acid binding	GO:0006412//translation	gi|256419027|ref|NP_001157867.1|/0/eukaryotic translation initiation factor 3 subunit I [Gallus gallus]
ENSGALG00000012954	6237	2126	0.9861	47.7922	1595	0.9926	38.453	2933	0.9944	66.0809	-	-	K12559|1|0.0|3731|gga:420913|myosin X	GO:0015629//actin cytoskeleton	GO:0008092//cytoskeletal protein binding;GO:0017111//nucleoside-triphosphatase activity;GO:0032559	GO:0006935//chemotaxis;GO:0023052//signaling	gi|363730543|ref|XP_419000.3|/0/PREDICTED: LOW QUALITY PROTEIN: myosin-X [Gallus gallus]
ENSGALG00000027534	927	2124	0.9924	321.251	2214	0.9946	359.123	1976	0.9935	299.535	-	-	K12383|1|4e-95|348|gga:100857973|ganglioside GM2 activator	GO:0044448//cell cortex part;GO:0000323//lytic vacuole;GO:0031981//nuclear lumen;GO:0005887//integral to plasma membrane	GO:0004563//beta-N-acetylhexosaminidase activity;GO:0005488//binding;GO:0022892;GO:0060229//lipase activator activity	GO:0050905//neuromuscular process;GO:0016044//cellular membrane organization;GO:0001573//ganglioside metabolic process;GO:0010876//lipid localization;GO:0007610//behavior;GO:0009311//oligosaccharide metabolic process;GO:0043085//positive regulation of catalytic activity	gi|363739005|ref|XP_003642107.1|/3.37755e-94/PREDICTED: ganglioside GM2 activator-like [Gallus gallus]
ENSGALG00000028291	3344	2121	0.9919	88.9291	2388	0.985	107.378	1939	0.974	81.4801	-	-	K05726|1|0.0|1111|xtr:447979|breast cancer anti-estrogen resistance 1	GO:0031252//cell leading edge;GO:0005924//cell-substrate adherens junction;GO:0044444//cytoplasmic part	GO:0019900//kinase binding;GO:0060089;GO:0019902//phosphatase binding	GO:0016477//cell migration;GO:0006915//apoptotic process;GO:0007169//transmembrane receptor protein tyrosine kinase signaling pathway;GO:0030036//actin cytoskeleton organization;GO:0050851//antigen receptor-mediated signaling pathway;GO:0007599//hemostasis	gi|363738076|ref|XP_414057.3|/0/PREDICTED: LOW QUALITY PROTEIN: breast cancer anti-estrogen resistance protein 1 [Gallus gallus]
ENSGALG00000009483	6057	2116	0.7182	48.981	2156	0.7056	53.5225	1797	0.7076	41.6899	-	-	K08798|1|0.0|1479|gga:421342|MAP/microtubule affinity-regulating kinase [EC:2.7.11.1]	GO:0005856//cytoskeleton	GO:0046872//metal ion binding;GO:0004672//protein kinase activity;GO:0032559	GO:0035556//intracellular signal transduction;GO:0006464//cellular protein modification process;GO:0007010//cytoskeleton organization	gi|118087871|ref|XP_419403.2|/0/PREDICTED: serine/threonine-protein kinase MARK1 [Gallus gallus]
ENSGALG00000013464	3637	2114	0.9857	81.495	1798	0.9764	74.3347	2619	0.986	101.189	-	-	K11092|1|2e-07|59.7|nve:NEMVE_v1g236630|U2 small nuclear ribonucleoprotein A'	GO:0031410//cytoplasmic vesicle;GO:0043231//intracellular membrane-bounded organelle	GO:0004857//enzyme inhibitor activity	-	gi|167860105|ref|NP_001006564.2|/3.71668e-76/acidic leucine-rich nuclear phosphoprotein 32 family member E [Gallus gallus]
ENSGALG00000006646	5907	2113	0.981	50.1536	1687	0.9885	42.9431	2292	0.99	54.524	-	-	K05665|1|0.0|2910|gga:395416|ATP-binding cassette, subfamily C (CFTR/MRP), member 1	GO:0016021//integral to membrane;GO:0031981//nuclear lumen	GO:0017111//nucleoside-triphosphatase activity;GO:0015405;GO:0032559	GO:0006810//transport;GO:0009058//biosynthetic process;GO:0009207;GO:0042221//response to chemical stimulus;GO:0006691//leukotriene metabolic process	gi|60302696|ref|NP_001012540.1|/0/multidrug resistance-associated protein 1 [Gallus gallus]
ENSGALG00000023157	1326	2111	0.991	223.21	1573	0.9879	178.374	1321	0.994	139.991	-	-	K15601|1|8e-20|99.0|cfa:474695|lysine-specific demethylase 3 [EC:1.14.11.-];K00939|2|4e-08|60.1|bmy:Bm1_13790|adenylate kinase [EC:2.7.4.3]	GO:0031224//intrinsic to membrane	GO:0005488//binding	-	gi|355330274|ref|NP_001239006.1|/1.46421e-105/receptor expression-enhancing protein 5 [Gallus gallus]
ENSGALG00000005357	3090	2107	0.9955	95.6039	1788	0.9848	87.007	2269	0.9851	103.185	-	-	K05236|1|2e-74|281|cqu:CpipJ_CPIJ011323|coatomer protein complex, subunit alpha (xenin)	GO:0030120//vesicle coat	GO:0019901//protein kinase binding	GO:0048193//Golgi vesicle transport;GO:0015031//protein transport	gi|118094989|ref|XP_422637.2|/0/PREDICTED: coatomer subunit beta' [Gallus gallus]
ENSGALG00000003081	5293	2106	0.9751	55.7861	1245	0.9724	35.3682	1398	0.9639	37.1146	-	-	-	GO:0016020//membrane	-	-	gi|363736487|ref|XP_422229.3|/0/PREDICTED: protein osteopotentia homolog [Gallus gallus]
ENSGALG00000004728	3746	2104	0.9778	78.7494	1532	0.9677	61.4945	1666	0.9701	62.4953	-	-	K08732|1|3e-157|557|xtr:100135084|ral guanine nucleotide dissociation stimulator	GO:0044464//cell part	GO:0005088//Ras guanyl-nucleotide exchange factor activity;GO:0005488//binding	GO:0019222//regulation of metabolic process;GO:0006629//lipid metabolic process;GO:0035556//intracellular signal transduction;GO:0009966//regulation of signal transduction	gi|71895265|ref|NP_001026442.1|/0/ral guanine nucleotide dissociation stimulator-like 1 [Gallus gallus]
ENSGALG00000013000	2643	2097	0.9716	111.243	2316	0.975	131.761	2662	0.9747	141.531	-	-	K07297|1|0.0|729|gga:418155|adiponectin receptor	GO:0031224//intrinsic to membrane;GO:0031224//intrinsic to membrane	GO:0004871//signal transducer activity;GO:0046983//protein dimerization activity;GO:0004871//signal transducer activity;GO:0046983//protein dimerization activity	GO:0007165//signal transduction;GO:0006631//fatty acid metabolic process;GO:0007165//signal transduction;GO:0006631//fatty acid metabolic process	gi|56119026|ref|NP_001007855.1|/0/adiponectin receptor protein 2 [Gallus gallus]
ENSGALG00000026137	1898	2094	0.9968	154.686	2168	0.9989	171.755	2159	0.9947	159.844	-	-	K04685|1|8e-67|255|gga:395076|cyclin-dependent kinase inhibitor 2B;K06621|3|7e-34|146|acs:100562668|cyclin-dependent kinase inhibitor 2A	GO:0043231//intracellular membrane-bounded organelle	GO:0019900//kinase binding;GO:0016538//cyclin-dependent protein kinase regulator activity	GO:0051726//regulation of cell cycle;GO:0007584//response to nutrient;GO:0008285//negative regulation of cell proliferation;GO:0030099//myeloid cell differentiation;GO:0016310//phosphorylation;GO:0007179//transforming growth factor beta receptor signaling pathway;GO:0000082//G1/S transition of mitotic cell cycle;GO:0007154//cell communication	gi|45383299|ref|NP_989764.1|/6.2338e-66/cyclin-dependent kinase inhibitor 2B [Gallus gallus]
ENSGALG00000013702	2679	2089	0.9899	109.329	2029	0.9955	113.882	2097	0.9963	109.993	-	-	K08776|1|0.0|1637|gga:426231|puromycin-sensitive aminopeptidase [EC:3.4.11.-]	GO:0044444//cytoplasmic part;GO:0043231//intracellular membrane-bounded organelle;GO:0043231//intracellular membrane-bounded organelle	GO:0046914//transition metal ion binding;GO:0008238//exopeptidase activity;GO:0046914//transition metal ion binding;GO:0008238//exopeptidase activity	GO:0019538//protein metabolic process;GO:0019538//protein metabolic process	gi|363745438|ref|XP_001234986.2|/0/PREDICTED: puromycin-sensitive aminopeptidase [Gallus gallus]
ENSGALG00000024103	4229	2082	0.9085	69.026	2661	0.9414	94.6134	2973	0.917	98.7864	-	-	K14281|1|0.0|912|mgp:100547652|transforming acidic coiled-coil-containing protein 1	GO:0005856//cytoskeleton	GO:0005488//binding	GO:0009987//cellular process	gi|363742143|ref|XP_428807.3|/0/PREDICTED: transforming acidic coiled-coil-containing protein 1 [Gallus gallus]
ENSGALG00000006657	2395	2081	0.9729	121.825	2128	0.9921	133.602	2086	0.9775	122.391	-	-	K10436|1|1e-141|504|gga:419288|microtubule-associated protein, RP/EB family	GO:0005815//microtubule organizing center;GO:0043231//intracellular membrane-bounded organelle;GO:0005874//microtubule;GO:0044459//plasma membrane part	GO:0008017//microtubule binding	GO:0031111//negative regulation of microtubule polymerization or depolymerization;GO:0033365//protein localization to organelle;GO:0007067//mitosis	gi|71894959|ref|NP_001026031.1|/7.8056e-141/microtubule-associated protein RP/EB family member 1 [Gallus gallus]
ENSGALG00000013505	27641	2071	0.6311	10.505	1401	0.5883	7.62131	1594	0.6261	8.10353	-	-	K10382|1|3e-84|317|dre:100333215|dystonin	GO:0031224//intrinsic to membrane;GO:0031965//nuclear membrane;GO:0030016//myofibril;GO:0031981//nuclear lumen;GO:0034992//microtubule organizing center attachment site	GO:0008092//cytoskeletal protein binding	GO:0007010//cytoskeleton organization;GO:0043578//nuclear matrix organization;GO:0030154//cell differentiation;GO:0051647//nucleus localization	gi|363731692|ref|XP_419679.3|/0/PREDICTED: nesprin-1 [Gallus gallus]
ENSGALG00000007937	3102	2068	0.9861	93.4713	1671	0.9877	80.999	1527	0.979	69.1731	-	-	K12825|1|0.0|950|gga:427717|splicing factor 3A subunit 1	GO:0005681//spliceosomal complex;GO:0031981//nuclear lumen	GO:0003676//nucleic acid binding	GO:0006376//mRNA splice site selection	gi|71895509|ref|NP_001026643.1|/0/splicing factor 3A subunit 1 [Gallus gallus]
ENSGALG00000007965	1421	2068	0.9951	204.045	2104	0.9796	222.637	2254	0.9711	222.895	-	-	-	-	-	-	gi|54151003|tpg|DAA05619.1|/7.58515e-71/TPA_inf: HN1 [Gallus gallus]
ENSGALG00000004571	2258	2067	0.9655	128.347	1877	0.9827	124.993	1558	0.9872	96.9579	-	-	K06269|1|0.0|671|gga:416872|protein phosphatase 1, catalytic subunit [EC:3.1.3.16]	GO:0008287//protein serine/threonine phosphatase complex;GO:0031966//mitochondrial membrane;GO:0032155;GO:0000776//kinetochore;GO:0030425//dendrite;GO:0035097//histone methyltransferase complex;GO:0016604//nuclear body	GO:0004721//phosphoprotein phosphatase activity;GO:0043169//cation binding;GO:0019900//kinase binding	GO:0006073//cellular glucan metabolic process;GO:0006796//phosphate-containing compound metabolic process;GO:0007067//mitosis;GO:0006464//cellular protein modification process;GO:0032386//regulation of intracellular transport;GO:0006641//triglyceride metabolic process	gi|57525187|ref|NP_001006190.1|/0/serine/threonine-protein phosphatase PP1-gamma catalytic subunit [Gallus gallus]
ENSGALG00000003558	3056	2061	0.9604	94.5571	1765	0.9735	86.8434	1982	0.9604	91.136	-	-	-	-	GO:0016301//kinase activity	-	gi|363744331|ref|XP_425010.3|/0/PREDICTED: NAD kinase domain-containing protein 1 [Gallus gallus]
ENSGALG00000001240	2774	2053	0.96	103.765	1366	0.943	74.0439	1512	0.9016	76.5923	-	-	K15100|1|5e-161|569|gga:416764|solute carrier family 25 (mitochondrial citrate transporter), member 1	GO:0031224//intrinsic to membrane;GO:0043231//intracellular membrane-bounded organelle;GO:0019866//organelle inner membrane	GO:0005488//binding;GO:0015142//tricarboxylic acid transmembrane transporter activity	GO:0006839//mitochondrial transport;GO:0035336//long-chain fatty-acyl-CoA metabolic process;GO:0006842//tricarboxylic acid transport;GO:0006641//triglyceride metabolic process;GO:0006006//glucose metabolic process	gi|118098357|ref|XP_415059.2|/3.99686e-160/PREDICTED: tricarboxylate transport protein, mitochondrial [Gallus gallus]
ENSGALG00000000489	743	2051	0.7537	387.032	2096	0.7591	424.178	1923	0.7604	363.689	-	-	K03626|1|2e-76|257|cfa:474408|nascent polypeptide-associated complex subunit alpha	GO:0043231//intracellular membrane-bounded organelle;GO:0043234//protein complex	GO:0003712//transcription cofactor activity;GO:0003676//nucleic acid binding;GO:0008134//transcription factor binding	GO:0006810//transport;GO:0051704;GO:0006351//transcription, DNA-dependent	gi|444299628|ref|NP_001263232.1|/1.69224e-75/nascent polypeptide-associated complex alpha subunit [Gallus gallus]
ENSGALG00000002041	8317	2044	0.9471	34.4575	1068	0.8713	19.3086	1023	0.931	17.2842	-	-	K06254|1|0.0|3818|mgp:100543025|agrin	GO:0005604//basement membrane;GO:0044464//cell part;GO:0005604//basement membrane;GO:0044464//cell part	GO:0005198//structural molecule activity;GO:0005515//protein binding;GO:0030545;GO:0005198//structural molecule activity;GO:0005515//protein binding;GO:0030545	GO:0048741//skeletal muscle fiber development;GO:0048638//regulation of developmental growth;GO:0006357//regulation of transcription from RNA polymerase II promoter;GO:0006935//chemotaxis;GO:0007186//G-protein coupled receptor signaling pathway;GO:0007172//signal complex assembly;GO:0043062//extracellular structure organization;GO:0045161//neuronal ion channel clustering;GO:0043112//receptor meta…	gi|460018313|sp|P31696.3|AGRIN_CHICK/0/RecName: Full=Agrin; Contains: RecName: Full=Agrin N-terminal 110 kDa subunit; Contains: RecName: Full=Agrin C-terminal 110 kDa subunit; Contains: RecName: Full=Agrin C-terminal 90 kDa fragment; Short=C90; Contains: RecName: Full=Agrin C-terminal 22 kDa fragment; Short=C22; Flags: Precursor
ENSGALG00000000454	2667	2041	0.9985	107.297	1754	0.9966	98.8899	2116	0.9966	111.489	-	-	K14293|1|0.0|1618|gga:426499|importin subunit beta-1	GO:0031981//nuclear lumen;GO:0044444//cytoplasmic part;GO:0005635//nuclear envelope	GO:0022892;GO:0005048//signal sequence binding;GO:0046914//transition metal ion binding;GO:0005515//protein binding	GO:0006915//apoptotic process;GO:0051704;GO:0022415;GO:0006606//protein import into nucleus;GO:0000737//DNA catabolic process, endonucleolytic	gi|363745440|ref|XP_003643296.1|/0/PREDICTED: importin subunit beta-1-like [Gallus gallus]
ENSGALG00000025764	3529	2040	0.775	81.0491	2407	0.7725	102.558	2098	0.7855	83.5398	-	-	K09575|1|0.0|968|mgp:100542720|FK506-binding protein 9/10 [EC:5.2.1.8]	GO:0044432//endoplasmic reticulum part	GO:0046872//metal ion binding;GO:0016859//cis-trans isomerase activity;GO:0005527//macrolide binding	GO:0018193//peptidyl-amino acid modification	gi|363743597|ref|XP_003642878.1|/0/PREDICTED: peptidyl-prolyl cis-trans isomerase FKBP10-like isoform 1 [Gallus gallus]
ENSGALG00000009927	4759	2036	0.9216	59.9835	1701	0.922	53.7445	2160	0.959	63.779	-	-	K07836|1|4e-91|337|ssc:100152555|Ras-related protein Rap-1B	GO:0030054//cell junction;GO:0044444//cytoplasmic part	GO:0017111//nucleoside-triphosphatase activity;GO:0032561//guanyl ribonucleotide binding	GO:0035556//intracellular signal transduction;GO:0009207;GO:0030010//establishment of cell polarity;GO:0030073//insulin secretion;GO:0015980//energy derivation by oxidation of organic compounds;GO:0007599//hemostasis	gi|440894067|gb|ELR46625.1|/8.41712e-92/Ras-related protein Rap-1b, partial [Bos grunniens mutus]
ENSGALG00000001262	2566	2034	0.9914	111.138	1921	0.9832	112.568	2916	0.9813	159.687	-	-	K05024|1|1e-130|468|mgp:100550105|chloride intracellular channel 4	GO:0012506//vesicle membrane;GO:0005815//microtubule organizing center;GO:0034399//nuclear periphery;GO:0034702//ion channel complex;GO:0042995//cell projection;GO:0030054//cell junction	GO:0005254//chloride channel activity;GO:0005515//protein binding	GO:0033043//regulation of organelle organization;GO:0015698//inorganic anion transport;GO:0051592//response to calcium ion;GO:0009913//epidermal cell differentiation;GO:0061245//establishment or maintenance of bipolar cell polarity;GO:0016477//cell migration	gi|363742340|ref|XP_417741.3|/3.92067e-138/PREDICTED: chloride intracellular channel protein 4 [Gallus gallus]
ENSGALG00000001005	2573	2034	0.9825	110.836	1773	0.9771	103.613	2238	0.9771	122.225	-	-	K07151|1|0.0|1412|gga:100857165|dolichyl-diphosphooligosaccharide--protein glycosyltransferase [EC:2.4.1.119]	GO:0005789//endoplasmic reticulum membrane;GO:0031224//intrinsic to membrane	GO:0004576//oligosaccharyl transferase activity	GO:0006487//protein N-linked glycosylation	gi|363742570|ref|XP_003642654.1|/0/PREDICTED: dolichyl-diphosphooligosaccharide--protein glycosyltransferase subunit STT3A-like [Gallus gallus]
ENSGALG00000015028	837	2031	0.9606	340.215	1513	0.951	271.806	725	0.9331	121.717	-	-	K05255|1|2e-81|302|gga:427223|relaxin	-	GO:0005102//receptor binding	-	gi|163965359|ref|NP_001106671.1|/1.7814e-80/relaxin 3 precursor [Gallus gallus]
ENSGALG00000027035	2889	2026	0.5531	98.3244	2145	0.6483	111.641	2125	0.7027	103.36	-	-	K02889|1|1e-71|272|gga:418933|large subunit ribosomal protein L21e	GO:0015934//large ribosomal subunit	GO:0003676//nucleic acid binding;GO:0005198//structural molecule activity	GO:0006412//translation;GO:0019080;GO:0031016//pancreas development	gi|50731019|ref|XP_417127.1|/1.05384e-70/PREDICTED: 60S ribosomal protein L21 isoform 2 [Gallus gallus]
ENSGALG00000000708	869	2023	0.985	326.397	2584	0.9862	447.114	1926	0.9908	311.441	-	-	-	-	-	-	gi|47087173|ref|NP_998746.1|/7.11294e-43/nuclear ubiquitous casein and cyclin-dependent kinases substrate [Gallus gallus]
ENSGALG00000000996	5390	2019	0.9738	52.5191	2483	0.9837	69.2681	2686	0.9866	70.0256	-	-	K12396|1|0.0|1477|gga:420079|AP-3 complex subunit delta-1	GO:0043234//protein complex;GO:0031090//organelle membrane;GO:0012505//endomembrane system;GO:0044431//Golgi apparatus part	GO:0022892	GO:0019884//antigen processing and presentation of exogenous antigen;GO:0046638//positive regulation of alpha-beta T cell differentiation;GO:0016044//cellular membrane organization;GO:0032879//regulation of localization;GO:0034613//cellular protein localization;GO:0015031//protein transport	gi|363743721|ref|XP_003642902.1|/0/PREDICTED: AP-3 complex subunit delta-1 [Gallus gallus]
ENSGALG00000011264	6132	2015	0.847	46.0726	1244	0.8369	30.5045	2386	0.8408	54.6774	-	-	K14607|1|0.0|1718|gga:426312|extracellular sulfatase Sulf [EC:3.1.6.-]	GO:0044431//Golgi apparatus part	GO:0046872//metal ion binding;GO:0008484//sulfuric ester hydrolase activity	-	gi|363730828|ref|XP_003640872.1|/0/PREDICTED: extracellular sulfatase Sulf-1 [Gallus gallus]
ENSGALG00000001364	1095	2014	0.9945	257.878	1712	0.989	235.09	2682	0.9918	344.179	-	-	K08957|1|8e-170|596|xla:379624|casein kinase 1, alpha [EC:2.7.11.1]	GO:0015630//microtubule cytoskeleton;GO:0016604//nuclear body;GO:0005849//mRNA cleavage factor complex;GO:0000776//kinetochore;GO:0044444//cytoplasmic part;GO:0015630//microtubule cytoskeleton;GO:0016604//nuclear body;GO:0005849//mRNA cleavage factor complex;GO:0000776//kinetochore;GO:0044444//cytoplasmic part	GO:0004672//protein kinase activity;GO:0032559;GO:0004672//protein kinase activity;GO:0046872//metal ion binding;GO:0005515//protein binding;GO:0032559	GO:0006468//protein phosphorylation;GO:0000087//M phase of mitotic cell cycle;GO:0048513//organ development;GO:0007166//cell surface receptor signaling pathway;GO:0032989;GO:0000087//M phase of mitotic cell cycle;GO:0007166//cell surface receptor signaling pathway;GO:0006464//cellular protein modification process	gi|45384242|ref|NP_990384.1|/0/casein kinase I isoform alpha [Gallus gallus]
ENSGALG00000003792	4900	2013	0.9504	57.5993	1440	0.9663	44.1887	1143	0.9296	32.7786	-	-	K14436|1|9e-33|143|ssc:100519806|chromodomain-helicase-DNA-binding protein 6 [EC:3.6.4.12];K04574|2|1e-07|60.5|gga:417020|neurofilament heavy polypeptide;K06672|3|9e-06|53.9|mmu:71175|cohesin loading factor subunit SCC2	-	-	-	gi|71895395|ref|NP_001026622.1|/0/FYN-binding protein [Gallus gallus]
ENSGALG00000014222	5420	2012	0.9795	52.0473	1766	0.9701	48.9933	2659	0.9982	68.938	-	-	K14295|1|0.0|757|gga:418240|nuclear pore complex protein Nup50	GO:0031981//nuclear lumen	GO:0005488//binding	GO:0015758//glucose transport;GO:0044238//primary metabolic process	gi|60302734|ref|NP_001012559.1|/0/nuclear pore complex protein Nup50 [Gallus gallus]
ENSGALG00000014770	5357	2009	0.9696	52.5809	1486	0.9901	41.7102	1883	0.9742	49.3934	-	-	K06107|1|0.0|1246|mmu:13823|erythrocyte membrane protein band 4.1	GO:0033267//axon part;GO:0030054//cell junction;GO:0043232	GO:0005515//protein binding	GO:0030036//actin cytoskeleton organization	gi|354489028|ref|XP_003506666.1|/0/PREDICTED: band 4.1-like protein 3 isoform 2 [Cricetulus griseus]
ENSGALG00000005758	4474	2006	0.9837	62.8644	1756	0.9895	59.0165	2049	0.9781	64.3555	-	-	K09596|1|0.0|842|gga:415450|signal peptide peptidase-like 2A [EC:3.4.23.-]	-	-	-	gi|61098228|ref|NP_001012787.1|/0/signal peptide peptidase-like 2A precursor [Gallus gallus]
ENSGALG00000003359	1261	2006	0.9952	223.041	1567	0.9992	186.853	1519	0.9984	169.271	-	-	K07889|1|6e-110|398|mgp:100545454|Ras-related protein Rab-5C	GO:0005769//early endosome;GO:0048770;GO:0016020//membrane	GO:0017111//nucleoside-triphosphatase activity;GO:0032561//guanyl ribonucleotide binding	GO:0035556//intracellular signal transduction;GO:0006996//organelle organization;GO:0009207;GO:0006897//endocytosis	gi|45383121|ref|NP_989856.1|/4.56024e-109/ras-related protein Rab-5C [Gallus gallus]
ENSGALG00000007143	5110	2004	0.8912	54.9853	1691	0.8918	49.7586	2452	0.8998	67.4279	-	-	K13346|1|5e-08|62.0|dpe:Dper_GL17108|peroxin-10;K11999|3|2e-07|59.7|ecb:100568303|tripartite motif-containing protein 6/22/34	GO:0043231//intracellular membrane-bounded organelle	GO:0046872//metal ion binding;GO:0043565//sequence-specific DNA binding	GO:0006357//regulation of transcription from RNA polymerase II promoter;GO:0031641//regulation of myelination;GO:0010624	gi|50756669|ref|XP_415267.1|/0/PREDICTED: RING finger protein 10 [Gallus gallus]
ENSGALG00000000386	5973	2004	0.5157	47.0408	2204	0.4972	55.4836	2203	0.4937	51.8277	-	-	K13525|1|0.0|930|gga:427410|transitional endoplasmic reticulum ATPase	GO:0031981//nuclear lumen;GO:0043234//protein complex;GO:0044444//cytoplasmic part	GO:0017111//nucleoside-triphosphatase activity;GO:0043130//ubiquitin binding;GO:0032559;GO:0019902//phosphatase binding	GO:0006984//ER-nucleus signaling pathway;GO:0043161//proteasomal ubiquitin-dependent protein catabolic process;GO:0006886//intracellular protein transport;GO:0009207;GO:0051259//protein oligomerization;GO:0070841;GO:0048193//Golgi vesicle transport;GO:0006915//apoptotic process;GO:0031331;GO:0032446//protein modification by small protein conjugation;GO:0006281//DNA repair	gi|363747252|ref|XP_428317.3|/0/PREDICTED: transitional endoplasmic reticulum ATPase-like, partial [Gallus gallus]
ENSGALG00000017299	815	2004	0.6393	344.754	2153	0.6564	397.221	2033	0.6429	350.525	-	-	K02949|1|4e-83|308|gga:419049|small subunit ribosomal protein S11e	GO:0015935//small ribosomal subunit	GO:0003723//RNA binding;GO:0005198//structural molecule activity	GO:0006412//translation;GO:0019080;GO:0031016//pancreas development	gi|71895103|ref|NP_001026004.1|/3.12484e-82/40S ribosomal protein S11 [Gallus gallus]
ENSGALG00000003307	1978	2003	0.9752	141.979	1480	0.9823	112.507	2118	0.9944	150.466	-	-	K14809|1|2e-96|354|ssc:100157342|ATP-dependent RNA helicase DDX55/SPB4 [EC:3.6.4.13];K14825|5|2e-26|121|rno:252889|protein ERP2	GO:0031224//intrinsic to membrane;GO:0030137//COPI-coated vesicle;GO:0030667//secretory granule membrane	GO:0005488//binding	GO:0016192//vesicle-mediated transport;GO:0014020;GO:0003143//embryonic heart tube morphogenesis;GO:0040007//growth;GO:0010467//gene expression;GO:0000578//embryonic axis specification;GO:0001701//in utero embryonic development;GO:0009952//anterior/posterior pattern specification;GO:0015031//protein transport	gi|57525168|ref|NP_001006186.1|/3.11826e-100/transmembrane emp24 domain-containing protein 2 precursor [Gallus gallus]
ENSGALG00000005834	5089	2003	0.9764	55.1846	1985	0.986	58.6507	2395	0.9701	66.1322	-	-	K01062|1|0.0|850|gga:374224|1-alkyl-2-acetylglycerophosphocholine esterase [EC:3.1.1.47]	GO:0005818//aster;GO:0030427//site of polarized growth;GO:0031981//nuclear lumen;GO:0072372//primary cilium;GO:0030424//axon;GO:0005875//microtubule associated complex;GO:0005635//nuclear envelope;GO:0005815//microtubule organizing center;GO:0000775//chromosome, centromeric region;GO:0044297//cell body	GO:0016407//acetyltransferase activity;GO:0005539//glycosaminoglycan binding;GO:0042802//identical protein binding;GO:0015631//tubulin binding;GO:0019899//enzyme binding;GO:0045502//dynein binding	GO:0007346//regulation of mitotic cell cycle;GO:0051301//cell division;GO:0003006//developmental process involved in reproduction;GO:0021952//central nervous system projection neuron axonogenesis;GO:0040001//establishment of mitotic spindle localization;GO:0021543//pallium development;GO:0006998//nuclear envelope organization;GO:0032318//regulation of Ras GTPase activity;GO:0016477//cell migratio…	gi|45383504|ref|NP_989655.1|/0/lissencephaly-1 homolog [Gallus gallus]
ENSGALG00000008341	4221	2003	0.8567	66.5327	1514	0.8491	53.9331	1412	0.8711	47.0066	-	-	K01349|1|0.0|1521|gga:395457|furin [EC:3.4.21.75]	GO:0031224//intrinsic to membrane;GO:0031090//organelle membrane;GO:0005795//Golgi stack;GO:0012505//endomembrane system;GO:0005798//Golgi-associated vesicle;GO:0044421//extracellular region part	GO:0004175//endopeptidase activity;GO:0043121//neurotrophin binding;GO:0043169//cation binding;GO:0004866//endopeptidase inhibitor activity;GO:0019899//enzyme binding	GO:0007179//transforming growth factor beta receptor signaling pathway;GO:0006518//peptide metabolic process;GO:0031330;GO:0032900//negative regulation of neurotrophin production;GO:0007169//transmembrane receptor protein tyrosine kinase signaling pathway;GO:0052547//regulation of peptidase activity;GO:0019058//viral infectious cycle;GO:0031331;GO:0016486//peptide hormone processing;GO:0018200;GO…	gi|45382645|ref|NP_990046.1|/0/furin precursor [Gallus gallus]
ENSGALG00000006474	1738	2002	0.9994	161.504	1766	0.9983	152.787	1957	0.9994	158.227	-	-	K03094|1|3e-69|263|acs:100568037|S-phase kinase-associated protein 1	GO:0031981//nuclear lumen;GO:0031461//cullin-RING ubiquitin ligase complex;GO:0044444//cytoplasmic part	GO:0016772//transferase activity, transferring phosphorus-containing groups;GO:0005488//binding;GO:0019787//small conjugating protein ligase activity	GO:0043161//proteasomal ubiquitin-dependent protein catabolic process;GO:0051439//regulation of ubiquitin-protein ligase activity involved in mitotic cell cycle;GO:0006796//phosphate-containing compound metabolic process;GO:0051320//S phase	gi|431892655|gb|ELK03088.1|/1.56989e-68/S-phase kinase-associated protein 1 [Pteropus alecto]
ENSGALG00000007114	996	2001	0.99	281.681	10909	0.995	1646.91	19354	0.996	2730.56	-	-	K08757|1|3e-144|511|gga:396536|apolipoprotein A-I	GO:0034358//plasma lipoprotein particle	GO:0005488//binding	GO:0010876//lipid localization;GO:0051234//establishment of localization;GO:0044260;GO:0042692//muscle cell differentiation;GO:0016125//sterol metabolic process	gi|45382961|ref|NP_990856.1|/2.59902e-143/apolipoprotein A-I preproprotein [Gallus gallus]
ENSGALG00000003052	3356	2000	0.7753	83.556	2029	0.7506	90.9087	2292	0.7333	95.9693	-	-	K15044|1|3e-176|620|gga:424793|Arf-GAP domain and FG repeats-containing protein 1	GO:0005635//nuclear envelope	GO:0003676//nucleic acid binding	GO:0032502//developmental process;GO:0006405//RNA export from nucleus;GO:0032501//multicellular organismal process	gi|363737020|ref|XP_422611.3|/4.76463e-171/PREDICTED: LOW QUALITY PROTEIN: arf-GAP domain and FG repeats-containing protein 1 [Gallus gallus]
ENSGALG00000007036	3102	1997	0.9826	90.2622	1736	0.9961	84.1498	2285	0.9913	103.51	-	-	K06972|1|0.0|2049|gga:420462|	GO:0044429//mitochondrial part	GO:0004175//endopeptidase activity;GO:0046914//transition metal ion binding	GO:0019538//protein metabolic process	gi|118085596|ref|XP_418564.2|/0/PREDICTED: presequence protease, mitochondrial [Gallus gallus]
ENSGALG00000016172	460	1984	0.9978	604.719	2532	0.9935	827.658	2451	0.9935	748.73	-	-	K02942|1|1e-31|135|tgu:100190212|large subunit ribosomal protein LP1	GO:0015934//large ribosomal subunit	GO:0003676//nucleic acid binding	GO:0006412//translation;GO:0019080;GO:0031016//pancreas development	gi|45384350|ref|NP_990653.1|/9.37452e-31/60S acidic ribosomal protein P1 [Gallus gallus]
ENSGALG00000011056	3608	1978	0.9285	76.8651	1722	0.9188	71.7649	2248	0.9207	87.5527	-	-	K09592|1|2e-144|514|tgu:100227092|hypoxia-inducible factor prolyl hydroxylase [EC:1.14.11.-]	GO:0044444//cytoplasmic part	GO:0019842//vitamin binding;GO:0046914//transition metal ion binding;GO:0016706//oxidoreductase activity, acting on paired donors, with incorporation or reduction of molecular oxygen, 2-oxoglutarate as one donor, and incorporation of one atom each of oxygen into both donors;GO:0016701//oxidoreductase activity, acting on single donors with incorporation of molecular oxygen	GO:0033483;GO:0043392//negative regulation of DNA binding;GO:0008152//metabolic process;GO:0006950//response to stress	gi|363731627|ref|XP_001231254.2|/3.37811e-146/PREDICTED: egl nine homolog 1-like [Gallus gallus]
ENSGALG00000006939	3339	1972	0.982	82.8057	2377	0.9629	107.043	2793	0.9718	117.542	-	-	K00850|1|0.0|974|tgu:100229947|6-phosphofructokinase [EC:2.7.1.11]	GO:0043234//protein complex;GO:0044444//cytoplasmic part	GO:0008443//phosphofructokinase activity;GO:0000166//nucleotide binding	GO:0006007//glucose catabolic process	gi|296481334|tpg|DAA23449.1|/0/TPA: phosphofructokinase, platelet isoform 1 [Bos taurus]
ENSGALG00000005980	2858	1971	0.9202	96.6928	1833	0.9122	96.4374	2139	0.9419	105.169	-	-	K05084|1|6e-165|582|mcc:711407|receptor tyrosine-protein kinase erbB-3 [EC:2.7.10.1];K14813|2|7e-83|309|smm:Smp_150690.1|metalloprotease ARX1 [EC:3.-.-.-];K14995|3|1e-25|119|mdo:100031956|solute carrier family 38 (sodium-coupled neutral amino acid transporter), member 9;K01265|4|1e-18|96.3|xla:443662|methionyl aminopeptidase [EC:3.4.11.18]	GO:0032991//macromolecular complex;GO:0031981//nuclear lumen	GO:0003676//nucleic acid binding;GO:0001071//nucleic acid binding transcription factor activity;GO:0019899//enzyme binding	GO:0006412//translation;GO:0022402//cell cycle process;GO:0006355//regulation of transcription, DNA-dependent;GO:0042254//ribosome biogenesis	gi|363745002|ref|XP_423059.3|/2.17443e-177/PREDICTED: proliferation-associated protein 2G4 [Gallus gallus]
ENSGALG00000001118	2877	1969	0.9948	95.9567	2217	0.9805	115.87	2612	0.9764	127.577	-	-	K08857|1|0.0|653|mgp:100548923|NIMA (never in mitosis gene a)-related kinase [EC:2.7.11.1]	-	GO:0004672//protein kinase activity;GO:0032559	GO:0006464//cellular protein modification process	gi|60302714|ref|NP_001012549.1|/0/serine/threonine-protein kinase Nek6 [Gallus gallus]
ENSGALG00000010023	448	1968	0.9978	615.909	1860	0.9978	624.281	2846	0.9978	892.682	-	-	K02183|1|1e-79|295|acs:100552424|calmodulin	GO:0031981//nuclear lumen;GO:0016020//membrane;GO:0005815//microtubule organizing center;GO:0005819//spindle	GO:0016772//transferase activity, transferring phosphorus-containing groups;GO:0047485//protein N-terminus binding;GO:0008092//cytoskeletal protein binding;GO:0046872//metal ion binding;GO:0016247//channel regulator activity;GO:0019900//kinase binding	GO:0003012//muscle system process;GO:0051099//positive regulation of binding;GO:0007599//hemostasis;GO:0007267//cell-cell signaling;GO:0032768;GO:0032414//positive regulation of ion transmembrane transporter activity;GO:0006807//nitrogen compound metabolic process;GO:0005977//glycogen metabolic process;GO:0006796//phosphate-containing compound metabolic process;GO:0006887//exocytosis;GO:0010863//…	gi|471396532|ref|XP_004381852.1|/6.94521e-79/PREDICTED: calmodulin [Trichechus manatus latirostris]
ENSGALG00000002774	1786	1967	0.9255	154.416	2125	0.9311	178.905	2343	0.9334	184.345	-	-	K06537|1|6e-29|129|acs:100551648|CD151 antigen;K06497|2|3e-26|120|dre:321461|CD63 antigen	GO:0031224//intrinsic to membrane	-	-	gi|224061728|ref|XP_002194562.1|/1.25814e-129/PREDICTED: tetraspanin-3 isoform 1 [Taeniopygia guttata]
ENSGALG00000010238	1234	1967	0.9846	223.49	1834	0.9943	223.475	2102	0.9919	239.363	-	-	K11279|1|3e-117|422|mgp:100551344|nucleosome assembly protein 1-like 1	GO:0043231//intracellular membrane-bounded organelle	GO:0005515//protein binding	GO:0044260;GO:0090304;GO:0032501//multicellular organismal process;GO:0032502//developmental process	gi|50728360|ref|XP_416106.1|/2.18668e-116/PREDICTED: nucleosome assembly protein 1-like 1 [Gallus gallus]
ENSGALG00000010175	2609	1964	0.9958	105.545	1443	0.9739	83.1644	1542	0.9916	83.052	-	-	K04079|1|0.0|1204|gga:396188|molecular chaperone HtpG	GO:0048770;GO:0005903//brush border;GO:0044459//plasma membrane part	GO:0032561//guanyl ribonucleotide binding;GO:0032557//pyrimidine ribonucleotide binding;GO:0032558//adenyl deoxyribonucleotide binding;GO:0019904//protein domain specific binding;GO:0032559;GO:0030234//enzyme regulator activity	GO:0001959//regulation of cytokine-mediated signaling pathway;GO:0031328//positive regulation of cellular biosynthetic process;GO:0044267//cellular protein metabolic process;GO:0031330;GO:0048513//organ development;GO:0006970//response to osmotic stress;GO:0014070//response to organic cyclic compound;GO:0006935//chemotaxis	gi|47604960|ref|NP_996842.1|/0/heat shock cognate protein HSP 90-beta [Gallus gallus]
ENSGALG00000006341	3959	1962	0.2574	69.4837	2220	0.2006	84.3165	1989	0.3119	70.5975	-	-	K15124|1|1e-163|578|mgp:100540241|solute carrier family 25, member 48	GO:0019866//organelle inner membrane;GO:0031224//intrinsic to membrane;GO:0043231//intracellular membrane-bounded organelle	-	GO:0006810//transport	gi|363739172|ref|XP_414625.3|/1.90483e-166/PREDICTED: solute carrier family 25 member 48 [Gallus gallus]
ENSGALG00000003248	3683	1961	0.9935	74.6527	1806	0.9881	73.7329	2206	0.9924	84.1673	-	-	-	GO:0043234//protein complex;GO:0031981//nuclear lumen	GO:0003712//transcription cofactor activity;GO:0043566//structure-specific DNA binding	GO:0006355//regulation of transcription, DNA-dependent	gi|56605972|ref|NP_001008479.1|/3.54748e-42/activated RNA polymerase II transcriptional coactivator p15 [Gallus gallus]
ENSGALG00000010363	6717	1961	0.9492	40.9328	2319	0.9754	51.9123	2120	0.9686	44.3507	-	-	K10614|1|0.0|1967|gga:422514|E3 ubiquitin-protein ligase HERC3 [EC:6.3.2.19]	GO:0031410//cytoplasmic vesicle;GO:0031410//cytoplasmic vesicle	GO:0019787//small conjugating protein ligase activity;GO:0019787//small conjugating protein ligase activity	GO:0016567//protein ubiquitination;GO:0016567//protein ubiquitination	gi|86129504|ref|NP_001034387.1|/0/probable E3 ubiquitin-protein ligase HERC3 [Gallus gallus]
ENSGALG00000003921	996	1960	0.996	275.909	2509	0.9829	378.78	2186	0.988	308.412	-	-	-	GO:0031981//nuclear lumen;GO:0044430//cytoskeletal part;GO:0031090//organelle membrane;GO:0030424//axon;GO:0008021//synaptic vesicle;GO:0031082;GO:0005886//plasma membrane	GO:0005515//protein binding	GO:0050896//response to stimulus;GO:0006996//organelle organization;GO:0030030//cell projection organization;GO:0048856//anatomical structure development;GO:0048193//Golgi vesicle transport;GO:0048869//cellular developmental process	gi|118100525|ref|XP_417359.2|/2.7325e-68/PREDICTED: dysbindin-like [Gallus gallus]
ENSGALG00000001986	2918	1952	0.9753	93.7916	2001	0.974	103.111	2289	0.976	110.23	-	-	K13525|1|0.0|1449|gga:427410|transitional endoplasmic reticulum ATPase	GO:0031981//nuclear lumen;GO:0043234//protein complex;GO:0044444//cytoplasmic part	GO:0017111//nucleoside-triphosphatase activity;GO:0043130//ubiquitin binding;GO:0032559;GO:0019902//phosphatase binding	GO:0006984//ER-nucleus signaling pathway;GO:0043161//proteasomal ubiquitin-dependent protein catabolic process;GO:0006886//intracellular protein transport;GO:0009207;GO:0051259//protein oligomerization;GO:0070841;GO:0048193//Golgi vesicle transport;GO:0006915//apoptotic process;GO:0031331;GO:0032446//protein modification by small protein conjugation;GO:0006281//DNA repair	gi|113206112|ref|NP_001038129.1|/0/transitional endoplasmic reticulum ATPase [Gallus gallus]
ENSGALG00000001949	2171	1949	0.5859	125.87	1569	0.562	108.67	1418	0.614	91.7817	-	-	K00026|1|0.0|664|gga:417517|malate dehydrogenase [EC:1.1.1.37]	GO:0031981//nuclear lumen;GO:0019866//organelle inner membrane;GO:0044429//mitochondrial part	GO:0016615//malate dehydrogenase activity;GO:0005515//protein binding	GO:0043648//dicarboxylic acid metabolic process;GO:0005975//carbohydrate metabolic process;GO:0009060//aerobic respiration;GO:0019674//NAD metabolic process	gi|50758110|ref|XP_415765.1|/0/PREDICTED: malate dehydrogenase, mitochondrial [Gallus gallus]
ENSGALG00000007140	3812	1949	0.9982	71.685	1418	0.994	55.9331	1896	0.9979	69.8916	-	-	K06724|1|0.0|1739|gga:395560|neuropilin 1	GO:0043005//neuron projection;GO:0031224//intrinsic to membrane	GO:0005515//protein binding;GO:0004888//transmembrane signaling receptor activity	GO:0001525//angiogenesis;GO:0060600;GO:0048513//organ development;GO:0048870//cell motility;GO:0007169//transmembrane receptor protein tyrosine kinase signaling pathway;GO:0006935//chemotaxis;GO:0030517//negative regulation of axon extension	gi|45382151|ref|NP_990113.1|/0/neuropilin-1 precursor [Gallus gallus]
ENSGALG00000016829	1337	1948	0.997	204.281	1581	0.994	177.806	1672	0.9993	175.73	-	-	K06528|1|0.0|682|gga:396220|lysosomal-associated membrane protein 1/2	GO:0009986//cell surface;GO:0005770//late endosome;GO:0005886//plasma membrane;GO:0005764//lysosome;GO:0031090//organelle membrane;GO:0048770;GO:0016021//integral to membrane	-	-	gi|212254|gb|AAA65947.1|/0/lysosomal membrane glycoprotein A [Gallus gallus]
ENSGALG00000011229	992	1942	0.9869	274.478	2093	0.996	317.251	2134	0.995	302.289	-	-	K13199|1|3e-105|382|gga:424706|plasminogen activator inhibitor 1 RNA-binding protein	GO:0044424//intracellular part	GO:0003729//mRNA binding	-	gi|71896825|ref|NP_001026464.1|/2.35423e-104/plasminogen activator inhibitor 1 RNA-binding protein [Gallus gallus]
ENSGALG00000011541	3554	1932	0.9716	76.2183	1430	0.9702	60.5012	1483	0.9887	58.6359	-	-	K12562|1|2e-123|443|mdo:100015587|amphiphysin	GO:0005856//cytoskeleton;GO:0030136//clathrin-coated vesicle;GO:0033267//axon part;GO:0005856//cytoskeleton;GO:0030136//clathrin-coated vesicle;GO:0033267//axon part	GO:0019899//enzyme binding;GO:0046983//protein dimerization activity;GO:0019899//enzyme binding;GO:0046983//protein dimerization activity	GO:0043087//regulation of GTPase activity;GO:0051704;GO:0032501//multicellular organismal process;GO:0030154//cell differentiation;GO:0030100//regulation of endocytosis;GO:0043087//regulation of GTPase activity;GO:0030154//cell differentiation;GO:0030100//regulation of endocytosis	gi|310772225|ref|NP_001006524.2|/0/bridging integrator 1 [Gallus gallus]
ENSGALG00000007659	3028	1929	0.9888	89.3194	1475	0.9898	73.2456	1641	0.9871	76.154	-	-	K09486|1|0.0|1569|gga:428251|hypoxia up-regulated 1	GO:0044432//endoplasmic reticulum part	GO:0032559	GO:0006950//response to stress	gi|57528712|ref|NP_001006588.1|/0/hypoxia up-regulated protein 1 precursor [Gallus gallus]
ENSGALG00000016996	882	1923	0.9977	305.689	1610	0.9864	274.475	1801	0.983	286.936	-	-	-	GO:0012505//endomembrane system;GO:0043231//intracellular membrane-bounded organelle;GO:0031224//intrinsic to membrane	GO:0005515//protein binding;GO:0032559	GO:0048731;GO:0012502//induction of programmed cell death	gi|45384170|ref|NP_990416.1|/3.20349e-139/integral membrane protein 2B [Gallus gallus]
ENSGALG00000009512	744	1922	0.9879	362.201	1252	0.8898	253.033	2301	0.9866	434.594	-	-	K03909|1|6e-45|181|aml:100467371|tissue factor pathway inhibitor	-	-	-	gi|118085836|ref|XP_418662.2|/1.43874e-112/PREDICTED: tissue factor pathway inhibitor 2 [Gallus gallus]
ENSGALG00000009130	2074	1917	0.9455	129.593	1088	0.9378	78.8797	862	0.9388	58.4034	-	-	-	-	GO:0005488//binding;GO:0008081//phosphoric diester hydrolase activity	GO:0019400	gi|363731527|ref|XP_419376.3|/0/PREDICTED: glycerophosphocholine phosphodiesterase GPCPD1 [Gallus gallus]
ENSGALG00000016112	2282	1913	0.8361	117.535	1470	0.8076	96.8606	7364	0.8532	453.459	-	-	K06827|1|1e-112|408|pon:100437145|connective tissue growth factor	GO:0044421//extracellular region part;GO:0043005//neuron projection;GO:0044297//cell body	GO:0005102//receptor binding;GO:0019838//growth factor binding	GO:0016049//cell growth	gi|46048721|ref|NP_990599.1|/0/protein NOV precursor [Gallus gallus]
ENSGALG00000000427	6670	1911	0.9361	40.1702	2015	0.9378	45.425	2257	0.9403	47.5495	-	-	K11446|1|0.0|2863|gga:421168|histone demethylase JARID1 [EC:1.14.11.-]	GO:0031981//nuclear lumen	GO:0003712//transcription cofactor activity;GO:0032453//histone demethylase activity (H3-K4 specific);GO:0003676//nucleic acid binding;GO:0046914//transition metal ion binding;GO:0016701//oxidoreductase activity, acting on single donors with incorporation of molecular oxygen;GO:0001071//nucleic acid binding transcription factor activity	GO:0034720//histone H3-K4 demethylation;GO:0006355//regulation of transcription, DNA-dependent	gi|71895859|ref|NP_001026200.1|/0/lysine-specific demethylase 5B [Gallus gallus]
ENSGALG00000010084	4998	1909	0.9964	53.5524	1757	0.9934	52.8592	1964	0.9978	55.2186	-	-	K03260|1|0.0|2531|gga:425544|translation initiation factor 4G	GO:0043234//protein complex	GO:0008135//translation factor activity, nucleic acid binding	GO:0032268//regulation of cellular protein metabolic process;GO:0006413//translational initiation	gi|363742061|ref|XP_423296.3|/0/PREDICTED: eukaryotic translation initiation factor 4 gamma 3 [Gallus gallus]
ENSGALG00000001099	9634	1909	0.817	27.7823	2053	0.8084	32.0426	2369	0.8284	34.554	-	-	K15503|1|3e-78|296|spu:584964|serine/threonine-protein phosphatase 6 regulatory ankyrin repeat subunit B	GO:0031981//nuclear lumen;GO:0031981//nuclear lumen	GO:0003676//nucleic acid binding;GO:0003676//nucleic acid binding	-	gi|323462214|ref|NP_001191026.1|/0/ankyrin repeat and KH domain-containing protein 1 [Gallus gallus]
ENSGALG00000000667	2754	1904	0.9724	96.9332	1394	0.9789	76.1104	1257	0.9633	64.1374	-	-	K05227|1|6e-76|286|gga:419559|endothelin	GO:0044421//extracellular region part	GO:0005102//receptor binding	GO:0046883//regulation of hormone secretion;GO:0001542//ovulation from ovarian follicle;GO:0043085//positive regulation of catalytic activity;GO:0044237//cellular metabolic process;GO:0044057;GO:0042310//vasoconstriction;GO:0048522//positive regulation of cellular process;GO:0044238//primary metabolic process;GO:0007186//G-protein coupled receptor signaling pathway;GO:0006939//smooth muscle contr…	gi|310772251|ref|NP_001185584.1|/5.12835e-75/endothelin-2 precursor [Gallus gallus]
ENSGALG00000002569	1135	1900	0.9815	234.708	1874	0.9683	248.267	1987	0.9339	246.004	-	-	K07936|1|3e-124|445|tgu:100190162|GTP-binding nuclear protein Ran	GO:0031981//nuclear lumen;GO:0032991//macromolecular complex;GO:0044427//chromosomal part;GO:0048770;GO:0005635//nuclear envelope	GO:0032561//guanyl ribonucleotide binding;GO:0017111//nucleoside-triphosphatase activity;GO:0003712//transcription cofactor activity;GO:0035258//steroid hormone receptor binding	GO:0050658//RNA transport;GO:0030518//intracellular steroid hormone receptor signaling pathway;GO:0006355//regulation of transcription, DNA-dependent;GO:0006605//protein targeting;GO:0009207;GO:0007281//germ cell development;GO:0022415;GO:0051704;GO:0000087//M phase of mitotic cell cycle;GO:0051169//nuclear transport	gi|465997402|gb|EMP40304.1|/1.02208e-125/hypothetical protein UY3_02467 [Chelonia mydas]
ENSGALG00000011663	7202	1900	0.8325	36.9888	1387	0.7958	28.958	814	0.7888	15.8822	-	-	K06765|1|6e-26|122|xla:378529|deleted in colorectal carcinoma;K06766|2|2e-25|120|tsp:Tsp_07995|neogenin	-	-	-	gi|363731668|ref|XP_419627.3|/0/PREDICTED: fibronectin type III domain-containing protein 1 [Gallus gallus]
ENSGALG00000002644	721	1896	0.9875	368.7	1893	0.957	394.785	1952	0.9667	380.438	-	-	K02865|1|4e-107|387|mgp:100544053|large subunit ribosomal protein L10Ae	GO:0043231//intracellular membrane-bounded organelle;GO:0015934//large ribosomal subunit	GO:0003676//nucleic acid binding;GO:0005198//structural molecule activity	GO:0006412//translation;GO:0019080;GO:0031016//pancreas development	gi|50760435|ref|XP_418020.1|/3.20164e-106/PREDICTED: 60S ribosomal protein L10a [Gallus gallus]
ENSGALG00000005955	1624	1895	0.9926	163.604	1869	0.9957	173.049	2185	0.9951	189.062	-	-	K12898|1|0.0|863|gga:395157|heterogeneous nuclear ribonucleoprotein F/H	GO:0032991//macromolecular complex	GO:0005488//binding	-	gi|45383173|ref|NP_989827.1|/0/heterogeneous nuclear ribonucleoprotein H [Gallus gallus]
ENSGALG00000006326	628	1890	0.9076	421.96	2492	0.9379	596.669	3076	0.965	688.282	-	-	K07253|1|5e-63|240|gga:100857237|phenylpyruvate tautomerase [EC:5.3.2.1]	GO:0043231//intracellular membrane-bounded organelle;GO:0044421//extracellular region part	GO:0005102//receptor binding;GO:0016863//intramolecular oxidoreductase activity, transposing C=C bonds;GO:0016862//intramolecular oxidoreductase activity, interconverting keto- and enol-groups	GO:0010467//gene expression;GO:0001976//neurological system process involved in regulation of systemic arterial blood pressure;GO:0050707//regulation of cytokine secretion;GO:0034614//cellular response to reactive oxygen species;GO:0006915//apoptotic process;GO:0010737//protein kinase A signaling cascade;GO:0008284//positive regulation of cell proliferation;GO:0043434//response to peptide hormone…	gi|400257|sp|Q02960.3|MIF_CHICK/3.60029e-62/RecName: Full=Macrophage migration inhibitory factor; Short=MIF; AltName: Full=L-dopachrome isomerase; AltName: Full=L-dopachrome tautomerase; AltName: Full=Phenylpyruvate tautomerase
ENSGALG00000011165	6269	1889	0.5924	42.2477	2027	0.5843	48.6184	2896	0.5966	64.9143	-	-	K14005|1|0.0|1909|gga:422597|protein transport protein SEC31	GO:0012507//ER to Golgi transport vesicle membrane;GO:0012507//ER to Golgi transport vesicle membrane	GO:0005515//protein binding;GO:0005515//protein binding	GO:0010038//response to metal ion;GO:0006901//vesicle coating;GO:0048193//Golgi vesicle transport;GO:0006487//protein N-linked glycosylation;GO:0010038//response to metal ion;GO:0006901//vesicle coating;GO:0048193//Golgi vesicle transport;GO:0006487//protein N-linked glycosylation	gi|71896739|ref|NP_001026312.1|/0/protein transport protein Sec31A [Gallus gallus]
ENSGALG00000008600	8505	1883	0.7732	31.0417	1784	0.7591	31.5403	3704	0.7436	61.1979	-	-	K05767|1|0.0|2625|gga:415591|IQ motif containing GTPase activating protein	GO:0031981//nuclear lumen;GO:0015629//actin cytoskeleton;GO:0016020//membrane	GO:0005083//small GTPase regulator activity;GO:0008047//enzyme activator activity;GO:0004857//enzyme inhibitor activity;GO:0019902//phosphatase binding	GO:0009966//regulation of signal transduction;GO:0030073//insulin secretion;GO:0015980//energy derivation by oxidation of organic compounds	gi|363737678|ref|XP_413959.3|/0/PREDICTED: IQ motif containing GTPase activating protein 1 [Gallus gallus]
ENSGALG00000006309	2505	1880	0.9984	105.225	1572	0.9984	94.3605	3325	0.9988	186.519	-	-	K04676|1|0.0|780|tgu:100221011|mothers against decapentaplegic homolog 1/5/8	GO:0031981//nuclear lumen;GO:0031224//intrinsic to membrane;GO:0043234//protein complex;GO:0044444//cytoplasmic part	GO:0001071//nucleic acid binding transcription factor activity;GO:0005072//transforming growth factor beta receptor, cytoplasmic mediator activity;GO:0019899//enzyme binding	GO:0006941//striated muscle contraction;GO:0001649//osteoblast differentiation;GO:0007178//transmembrane receptor protein serine/threonine kinase signaling pathway;GO:0006357//regulation of transcription from RNA polymerase II promoter;GO:0045597//positive regulation of cell differentiation;GO:0003006//developmental process involved in reproduction;GO:0014070//response to organic cyclic compound;…	gi|449267188|gb|EMC78154.1|/0/Mothers against decapentaplegic like protein 5, partial [Columba livia]
ENSGALG00000017436	2153	1878	0.9916	122.298	1488	0.9889	103.921	1617	0.9916	105.537	-	-	-	GO:0043232;GO:0031090//organelle membrane;GO:0043231//intracellular membrane-bounded organelle;GO:0031224//intrinsic to membrane	GO:0005515//protein binding	GO:0015711//organic anion transport;GO:0048519//negative regulation of biological process	gi|60302860|ref|NP_001012623.1|/3.35352e-87/PRA1 family protein 3 [Gallus gallus]
ENSGALG00000015704	622	1878	0.9823	423.326	4034	0.992	975.193	5750	0.9871	1299.02	-	-	K03671|1|2e-56|219|gga:396437|thioredoxin 1	GO:0031981//nuclear lumen;GO:0044444//cytoplasmic part	GO:0015036//disulfide oxidoreductase activity;GO:0016209//antioxidant activity;GO:0005488//binding	GO:0051099//positive regulation of binding;GO:0006357//regulation of transcription from RNA polymerase II promoter;GO:0055086//nucleobase-containing small molecule metabolic process;GO:0018904;GO:0006091//generation of precursor metabolites and energy;GO:0023052//signaling;GO:0007154//cell communication;GO:0019725//cellular homeostasis;GO:0000060//protein import into nucleus, translocation;GO:000…	gi|45382053|ref|NP_990784.1|/1.11191e-55/thioredoxin [Gallus gallus]
ENSGALG00000014526	1303	1872	0.957	201.433	2843	0.9685	328.078	3579	0.9609	385.973	-	-	K01803|1|5e-141|501|gga:396435|triosephosphate isomerase (TIM) [EC:5.3.1.1]	-	GO:0016861//intramolecular oxidoreductase activity, interconverting aldoses and ketoses	GO:0006007//glucose catabolic process;GO:0006631//fatty acid metabolic process;GO:0007275//multicellular organismal development	gi|45382061|ref|NP_990782.1|/3.98515e-140/triosephosphate isomerase [Gallus gallus]
ENSGALG00000015629	1711	1870	0.9918	153.236	1567	0.9895	137.71	2161	0.9965	177.478	-	-	K14010|1|0.0|691|gga:378918|translocating chain-associated membrane protein 1	GO:0031224//intrinsic to membrane;GO:0031090//organelle membrane;GO:0043231//intracellular membrane-bounded organelle	-	GO:0006810//transport	gi|46048942|ref|NP_989731.1|/0/translocating chain-associated membrane protein 1 [Gallus gallus]
ENSGALG00000015718	2407	1866	0.9784	108.694	2107	0.9813	131.624	2224	0.9826	129.837	-	-	K04496|1|0.0|744|gga:422904|C-terminal binding protein	GO:0043234//protein complex;GO:0031981//nuclear lumen;GO:0044444//cytoplasmic part	GO:0003712//transcription cofactor activity;GO:0016747//transferase activity, transferring acyl groups other than amino-acyl groups;GO:0042802//identical protein binding;GO:0016614//oxidoreductase activity, acting on CH-OH group of donors;GO:0001071//nucleic acid binding transcription factor activity;GO:0000166//nucleotide binding	GO:0006996//organelle organization;GO:0006357//regulation of transcription from RNA polymerase II promoter;GO:0016044//cellular membrane organization;GO:0045444//fat cell differentiation	gi|61097977|ref|NP_001012908.1|/0/C-terminal-binding protein 1 [Gallus gallus]
ENSGALG00000008347	4643	1862	0.9548	56.2277	1756	0.9528	56.8684	2221	0.9655	67.2186	-	-	-	-	-	-	gi|118091574|ref|XP_421116.2|/0/PREDICTED: autophagy-related protein 13-like isoform 3 [Gallus gallus]
ENSGALG00000008237	3883	1861	0.7095	67.1968	1886	0.701	73.0331	1505	0.7232	54.4639	-	-	-	-	-	-	gi|363744935|ref|XP_424423.3|/0/PREDICTED: GRAM domain-containing protein 3 [Gallus gallus]
ENSGALG00000017153	2155	1858	0.9916	120.884	1593	0.9949	111.151	2176	0.9828	141.89	-	-	K05762|1|0.0|909|gga:395511|radixin	GO:0031981//nuclear lumen;GO:0032155;GO:0043232;GO:0031252//cell leading edge;GO:0044425//membrane part;GO:0005902//microvillus	GO:0008092//cytoskeletal protein binding	GO:0008105//asymmetric protein localization;GO:0030835//negative regulation of actin filament depolymerization;GO:0030031//cell projection assembly	gi|45382077|ref|NP_990082.1|/0/radixin [Gallus gallus]
ENSGALG00000008620	375	1856	0.9947	693.931	1845	0.9947	739.793	2113	0.992	791.786	-	-	K02924|1|9e-25|112|mcc:100423472|large subunit ribosomal protein L39e	GO:0015934//large ribosomal subunit	GO:0003676//nucleic acid binding;GO:0005198//structural molecule activity	GO:0006412//translation;GO:0019080;GO:0031016//pancreas development	gi|355785945|gb|EHH66128.1|/8.44423e-24/hypothetical protein EGM_03048, partial [Macaca fascicularis]
ENSGALG00000016808	9312	1853	0.9312	27.8999	1701	0.9108	27.4667	2819	0.9641	42.5395	-	-	K12172|1|0.0|3552|rno:294429|E3 SUMO-protein ligase RanBP2	-	-	GO:0006810//transport;GO:0009987//cellular process	gi|363729033|ref|XP_416929.3|/0/PREDICTED: LOW QUALITY PROTEIN: E3 SUMO-protein ligase RanBP2 [Gallus gallus]
ENSGALG00000004698	2159	1851	0.9481	120.205	1721	0.943	119.86	1583	0.9541	103.031	-	-	-	-	-	GO:0023052//signaling	gi|50755563|ref|XP_414797.1|/3.64573e-41/PREDICTED: 28 kDa heat- and acid-stable phosphoprotein [Gallus gallus]
ENSGALG00000021616	1964	1846	0.6782	131.783	1652	0.6787	126.478	1776	0.7108	127.069	-	-	K13536|1|2e-53|211|gga:770764|MARCKS-related protein	-	-	-	gi|123959732|ref|NP_001074187.1|/1.83942e-52/MARCKS-related protein [Gallus gallus]
ENSGALG00000011811	21073	1846	0.7004	12.2822	1767	0.7402	12.6083	2167	0.8516	14.4502	-	-	K10382|1|1e-51|208|gga:421884|dystonin	-	-	-	gi|363734972|ref|XP_003641488.1|/0/PREDICTED: nesprin-2 [Gallus gallus]
ENSGALG00000009839	2461	1845	0.987	105.112	2032	0.9825	124.153	1607	0.9675	91.758	-	-	K09566|1|1e-102|375|gga:424162|peptidyl-prolyl isomerase G (cyclophilin G) [EC:5.2.1.8]	GO:0016604//nuclear body;GO:0034399//nuclear periphery	GO:0016859//cis-trans isomerase activity;GO:0008144//drug binding	GO:0044267//cellular protein metabolic process;GO:0006396//RNA processing	gi|449506655|ref|XP_004176774.1|/9.64037e-102/PREDICTED: LOW QUALITY PROTEIN: peptidyl-prolyl cis-trans isomerase G [Taeniopygia guttata]
ENSGALG00000016226	4039	1834	0.9792	63.6642	1924	0.9413	71.627	4165	0.977	144.904	-	-	K06103|1|0.0|1808|pon:100440200|calcium/calmodulin-dependent serine protein kinase [EC:2.7.11.1]	GO:0005856//cytoskeleton;GO:0043231//intracellular membrane-bounded organelle;GO:0016020//membrane	GO:0005515//protein binding;GO:0004672//protein kinase activity;GO:0016776//phosphotransferase activity, phosphate group as acceptor;GO:0032559	GO:0006464//cellular protein modification process	gi|395753849|ref|XP_002831582.2|/0/PREDICTED: peripheral plasma membrane protein CASK [Pongo abelii]
ENSGALG00000012425	2752	1831	0.9764	93.2845	1866	0.9815	101.955	2339	0.9724	119.432	-	-	K06271|1|1e-10|69.7|ptr:465080|talin	GO:0005924//cell-substrate adherens junction;GO:0032432//actin filament bundle;GO:0005884//actin filament;GO:0044444//cytoplasmic part	-	GO:0065008;GO:0034330;GO:0007010//cytoskeleton organization	gi|363734901|ref|XP_001235203.2|/0/PREDICTED: fermitin family homolog 2 isoform 1 [Gallus gallus]
ENSGALG00000016289	24381	1827	0.7247	10.5065	1632	0.7041	10.065	2145	0.7899	12.3628	-	-	K10382|1|0.0|1.374e+04|gga:421884|dystonin	-	-	-	gi|363732035|ref|XP_419901.3|/0/PREDICTED: dystonin [Gallus gallus]
ENSGALG00000007978	2873	1825	0.9882	89.0629	1908	0.993	99.8592	1682	0.9781	82.2679	-	-	K10576|1|2e-78|295|mgp:100541028|ubiquitin-conjugating enzyme E2 H [EC:6.3.2.19]	-	GO:0019787//small conjugating protein ligase activity;GO:0032559	GO:0019941//modification-dependent protein catabolic process;GO:0000209//protein polyubiquitination	gi|4507783|ref|NP_003335.1|/1.50895e-77/ubiquitin-conjugating enzyme E2 H isoform 1 [Homo sapiens]
ENSGALG00000003969	3535	1824	0.9805	72.3444	1326	0.9754	56.4026	1663	0.9785	66.1063	-	-	-	GO:0031224//intrinsic to membrane	GO:0005488//binding	-	gi|61098189|ref|NP_001012856.1|/0/ER membrane protein complex subunit 1 precursor [Gallus gallus]
ENSGALG00000005904	3403	1820	0.9871	74.9858	1231	0.9586	54.3928	1878	0.9906	77.5485	-	-	K14825|1|2e-105|385|gga:424499|protein ERP2	GO:0044444//cytoplasmic part;GO:0031224//intrinsic to membrane;GO:0031090//organelle membrane;GO:0043231//intracellular membrane-bounded organelle	-	GO:0051234//establishment of localization	gi|56118980|ref|NP_001007957.1|/1.34355e-104/transmembrane emp24 domain-containing protein 5 precursor [Gallus gallus]
ENSGALG00000006880	3599	1817	0.9503	70.7852	1331	0.9333	55.6085	2272	0.9486	88.7087	-	-	K14996|1|0.0|1825|mgp:100544415|solute carrier family 38 (sodium-coupled neutral amino acid transporter), member 10	-	-	GO:0006810//transport	gi|326931095|ref|XP_003211671.1|/0/PREDICTED: putative sodium-coupled neutral amino acid transporter 10-like [Meleagris gallopavo]
ENSGALG00000008609	4570	1814	0.8376	55.6533	1771	0.8466	58.2703	1759	0.8374	54.0866	-	-	K05127|1|0.0|2021|gga:421257|PTK7 protein tyrosine kinase 7 [EC:2.7.10.1]	GO:0031224//intrinsic to membrane	GO:0004672//protein kinase activity;GO:0004871//signal transducer activity;GO:0032559	GO:0014020;GO:0030859//polarized epithelial cell differentiation;GO:0006464//cellular protein modification process	gi|71895723|ref|NP_001026206.1|/0/inactive tyrosine-protein kinase 7 precursor [Gallus gallus]
ENSGALG00000009433	3997	1807	0.5799	63.386	2792	0.5594	105.033	3770	0.613	132.54	-	-	K09557|1|3e-91|335|gga:423931|BCL2-associated athanogene 3	GO:0044444//cytoplasmic part;GO:0044444//cytoplasmic part	-	GO:0009987//cellular process	gi|118093076|ref|XP_001233435.1|/0/PREDICTED: BAG family molecular chaperone regulator 3 isoform 1 [Gallus gallus]
ENSGALG00000002286	1811	1806	0.5306	139.82	1771	0.5329	147.043	1506	0.5511	116.855	-	-	K11253|1|9e-70|265|nvi:100117018|histone H3	GO:0031981//nuclear lumen;GO:0000785//chromatin;GO:0031981//nuclear lumen;GO:0000785//chromatin	GO:0003676//nucleic acid binding;GO:0003676//nucleic acid binding	GO:0007417//central nervous system development;GO:0007126//meiosis;GO:0009719;GO:0007599//hemostasis;GO:0034728//nucleosome organization;GO:0007417//central nervous system development;GO:0007126//meiosis;GO:0009719;GO:0007599//hemostasis;GO:0034728//nucleosome organization	gi|197129761|gb|ACH46259.1|/7.81991e-71/putative H3 histone family 3B variant 1 [Taeniopygia guttata]
ENSGALG00000011870	6527	1800	0.9975	38.6659	1707	0.9864	39.3247	2746	0.9953	59.119	-	-	K08268|1|0.0|1483|gga:374177|hypoxia-inducible factor 1 alpha	GO:0043231//intracellular membrane-bounded organelle	GO:0060089;GO:0001071//nucleic acid binding transcription factor activity;GO:0046983//protein dimerization activity;GO:0003676//nucleic acid binding;GO:0019899//enzyme binding	GO:0044259//multicellular organismal macromolecule metabolic process;GO:0010631//epithelial cell migration;GO:0006357//regulation of transcription from RNA polymerase II promoter;GO:0033500//carbohydrate homeostasis;GO:0014823//response to activity;GO:0045639//positive regulation of myeloid cell differentiation;GO:0009100//glycoprotein metabolic process;GO:0040008//regulation of growth;GO:0003143…	gi|45383550|ref|NP_989628.1|/0/hypoxia-inducible factor 1-alpha [Gallus gallus]
ENSGALG00000007215	4506	1797	0.9971	55.9148	1712	0.9973	57.1292	2943	0.9984	91.7781	-	-	K10396|1|0.0|1830|gga:420472|kinesin family member 5	GO:0005875//microtubule associated complex;GO:0042995//cell projection;GO:0044444//cytoplasmic part	GO:0003774//motor activity;GO:0015631//tubulin binding;GO:0032559	GO:0051648//vesicle localization;GO:0007017//microtubule-based process;GO:0032988	gi|50732309|ref|XP_418574.1|/0/PREDICTED: kinesin-1 heavy chain [Gallus gallus]
ENSGALG00000003732	2207	1796	0.9814	114.097	1328	0.9891	90.4776	642	0.986	40.8764	-	-	K00876|1|1e-139|497|tgu:100229204|uridine kinase [EC:2.7.1.48]	GO:0044444//cytoplasmic part	GO:0032559;GO:0019206//nucleoside kinase activity	GO:0008655//pyrimidine-containing compound salvage;GO:0009112	gi|363740615|ref|XP_001235116.2|/5.07251e-147/PREDICTED: uridine-cytidine kinase 1 [Gallus gallus]
ENSGALG00000001415	1022	1794	0.9902	246.117	1987	0.9922	292.343	2659	0.9912	365.601	-	-	K04552|1|4e-71|268|acs:100555355|ubiquitin-conjugating enzyme E2 L3 [EC:6.3.2.19]	GO:0043231//intracellular membrane-bounded organelle;GO:0043234//protein complex	GO:0003712//transcription cofactor activity;GO:0005515//protein binding;GO:0019787//small conjugating protein ligase activity;GO:0032559	GO:0000084//S phase of mitotic cell cycle;GO:0006355//regulation of transcription, DNA-dependent;GO:0019941//modification-dependent protein catabolic process;GO:0016567//protein ubiquitination;GO:0051384//response to glucocorticoid stimulus;GO:0032870//cellular response to hormone stimulus	gi|395517153|ref|XP_003762745.1|/1.049e-70/PREDICTED: ubiquitin-conjugating enzyme E2 L3-like [Sarcophilus harrisii]
ENSGALG00000005160	2157	1790	0.9379	116.352	1835	0.9286	127.918	2547	0.9592	165.928	-	-	-	GO:0031224//intrinsic to membrane;GO:0005793//endoplasmic reticulum-Golgi intermediate compartment	-	-	gi|50758350|ref|XP_415880.1|/0/PREDICTED: vacuole membrane protein 1 [Gallus gallus]
ENSGALG00000003971	4564	1787	0.9586	54.897	1744	0.8808	57.4574	1662	0.9354	51.1712	-	-	K15076|1|0.0|1365|gga:419683|transcription elongation factor B, polypeptide 3	GO:0031981//nuclear lumen;GO:0031981//nuclear lumen;GO:0015934//large ribosomal subunit;GO:0043234//protein complex;GO:0031981//nuclear lumen	GO:0005198//structural molecule activity;GO:0003723//RNA binding;GO:0043566//structure-specific DNA binding	GO:0045935;GO:0006354//DNA-dependent transcription, elongation;GO:0031016//pancreas development;GO:0033500//carbohydrate homeostasis;GO:0006412//translation;GO:0019080;GO:0006886//intracellular protein transport;GO:0030099//myeloid cell differentiation;GO:0012502//induction of programmed cell death;GO:0033365//protein localization to organelle;GO:0042254//ribosome biogenesis;GO:0006355//regulatio…	gi|71896861|ref|NP_001026076.1|/0/transcription elongation factor B polypeptide 3 [Gallus gallus]
ENSGALG00000015256	3780	1786	0.9328	66.2459	1576	0.9246	62.6916	2825	0.9217	105.019	-	-	K00504|1|0.0|1636|tgu:100227923|peptidylglycine monooxygenase [EC:1.14.17.3]	-	-	-	gi|363744683|ref|XP_003643103.1|/0/PREDICTED: peptidyl-glycine alpha-amidating monooxygenase isoform 1 [Gallus gallus]
ENSGALG00000000613	3454	1781	0.6659	72.2955	1586	0.6812	69.044	1708	0.6763	69.4873	-	-	K07905|1|4e-120|433|tgu:100220367|Ras-related protein Rab-11B	GO:0043231//intracellular membrane-bounded organelle;GO:0031410//cytoplasmic vesicle;GO:0016020//membrane	GO:0017111//nucleoside-triphosphatase activity;GO:0032561//guanyl ribonucleotide binding	GO:0006810//transport;GO:0035556//intracellular signal transduction;GO:0009207	gi|395513434|ref|XP_003760929.1|/3.03041e-120/PREDICTED: ras-related protein Rab-11B [Sarcophilus harrisii]
ENSGALG00000002655	3495	1781	0.9911	71.4474	1389	0.978	59.7586	6117	0.9951	245.941	-	-	K06487|1|0.0|1983|gga:396420|integrin alpha V	GO:0009986//cell surface;GO:0005887//integral to plasma membrane	GO:0004871//signal transducer activity;GO:0005488//binding	GO:0032269//negative regulation of cellular protein metabolic process;GO:0007166//cell surface receptor signaling pathway;GO:0006909//phagocytosis;GO:0007599//hemostasis;GO:0010742//macrophage derived foam cell differentiation;GO:0006869//lipid transport;GO:0001944//vasculature development;GO:0031589//cell-substrate adhesion;GO:0006935//chemotaxis;GO:0002376//immune system process;GO:0010883//reg…	gi|45382133|ref|NP_990770.1|/0/integrin alpha-V precursor [Gallus gallus]
ENSGALG00000015326	980	1781	0.998	254.805	1754	0.9806	269.122	1251	0.9959	179.379	-	-	K04644|1|2e-119|429|gga:427284|clathrin light chain A	GO:0012510//trans-Golgi network transport vesicle membrane;GO:0030118//clathrin coat;GO:0005905//coated pit	GO:0005488//binding	GO:0006935//chemotaxis;GO:0048193//Golgi vesicle transport;GO:0015031//protein transport;GO:0007173//epidermal growth factor receptor signaling pathway	gi|86129544|ref|NP_001034402.1|/1.25972e-118/clathrin light chain A [Gallus gallus]
ENSGALG00000016665	2611	1780	0.969	95.5834	1315	0.9537	75.7293	1940	0.972	104.408	-	-	K00801|1|0.0|836|gga:422038|farnesyl-diphosphate farnesyltransferase [EC:2.5.1.21]	GO:0031090//organelle membrane;GO:0043231//intracellular membrane-bounded organelle;GO:0031224//intrinsic to membrane	GO:0005488//binding;GO:0004311//farnesyltranstransferase activity	GO:0006694//steroid biosynthetic process;GO:0006720//isoprenoid metabolic process;GO:0006644//phospholipid metabolic process;GO:0008203//cholesterol metabolic process	gi|86129502|ref|NP_001034383.1|/0/squalene synthase [Gallus gallus]
ENSGALG00000012798	1633	1778	0.9902	152.656	1820	0.9835	167.583	2883	0.9884	248.084	-	-	K13249|1|1e-104|381|gga:420871|translocon-associated protein subunit alpha	GO:0031090//organelle membrane;GO:0043231//intracellular membrane-bounded organelle;GO:0031224//intrinsic to membrane	GO:0042277//peptide binding	GO:0008283//cell proliferation;GO:0006612//protein targeting to membrane	gi|57530808|ref|NP_001006375.1|/8.13069e-104/translocon-associated protein subunit alpha precursor [Gallus gallus]
ENSGALG00000016392	996	1774	0.7139	249.726	1711	0.6747	258.307	1624	0.7098	229.122	-	-	K02993|1|3e-103|375|tgu:100190561|small subunit ribosomal protein S7e	GO:0015935//small ribosomal subunit;GO:0031981//nuclear lumen;GO:0030684//preribosome	GO:0003676//nucleic acid binding;GO:0005198//structural molecule activity	GO:0006412//translation;GO:0019080;GO:0007049//cell cycle;GO:0031016//pancreas development;GO:0042254//ribosome biogenesis	gi|118088890|ref|XP_419936.2|/1.1751e-114/PREDICTED: 40S ribosomal protein S7 isoform 6 [Gallus gallus]
ENSGALG00000003947	1112	1773	0.9371	223.549	1708	0.9523	230.956	1743	0.9379	220.258	-	-	K12898|1|6e-60|231|gga:423686|heterogeneous nuclear ribonucleoprotein F/H	-	-	-	gi|60302824|ref|NP_001012610.1|/4.69733e-59/heterogeneous nuclear ribonucleoprotein H3 [Gallus gallus]
ENSGALG00000001069	1316	1773	0.9985	188.896	828	0.9962	94.6062	727	0.9962	77.628	-	-	K10307|1|2e-18|94.4|acs:100552900|F-box protein 30;K13912|2|2e-18|94.0|mcc:574192|deleted in malignant brain tumors 1 protein	-	-	-	gi|50726894|ref|NP_998741.2|/0/zona pellucida protein D precursor [Gallus gallus]
ENSGALG00000014201	4154	1771	0.9911	59.7753	1899	0.9776	68.7391	3281	0.9952	110.989	-	-	K06275|1|0.0|651|gga:418235|parvin	GO:0005924//cell-substrate adherens junction;GO:0031674//I band	GO:0008092//cytoskeletal protein binding	GO:0031589//cell-substrate adhesion;GO:0034330;GO:0044057	gi|118083156|ref|XP_416459.2|/0/PREDICTED: beta-parvin [Gallus gallus]
ENSGALG00000015271	6071	1769	0.562	40.8542	2069	0.6011	51.2443	2443	0.6661	56.5462	-	-	K10421|1|4e-21|105|tgu:100219895|CAP-Gly domain-containing linker protein 1;K12478|3|1e-20|103|cfa:475424|early endosome antigen 1	-	-	-	gi|363728556|ref|XP_003640516.1|/0/PREDICTED: filamin A interacting protein 1-like [Gallus gallus]
ENSGALG00000002563	959	1764	0.9614	257.899	1888	0.9823	296.025	1519	0.951	222.576	-	-	K10375|1|8e-100|363|dre:406437|tropomyosin 4;K10373|3|2e-98|359|xla:100189579|tropomyosin 1	-	-	GO:0003015//heart process;GO:0030239//myofibril assembly	gi|449281959|gb|EMC88900.1|/1.18912e-105/Tropomyosin alpha-1 chain [Columba livia]
ENSGALG00000008349	1083	1762	0.9991	228.111	1647	0.9972	228.671	1610	0.9963	208.899	-	-	K04511|1|1e-61|237|bfo:BRAFLDRAFT_121177|prickle	GO:0043231//intracellular membrane-bounded organelle;GO:0044421//extracellular region part	GO:0003712//transcription cofactor activity;GO:0046914//transition metal ion binding	GO:0003300//cardiac muscle hypertrophy;GO:0006357//regulation of transcription from RNA polymerase II promoter;GO:0050850//positive regulation of calcium-mediated signaling	gi|118097118|ref|XP_414443.2|/0/PREDICTED: LIM and cysteine-rich domains protein 1 [Gallus gallus]
ENSGALG00000004269	2803	1761	0.9832	88.0858	1704	0.9832	91.4096	2148	0.9868	107.684	-	-	K03253|1|0.0|1315|gga:769783|translation initiation factor 3 subunit B	GO:0043234//protein complex;GO:0044444//cytoplasmic part	GO:0008135//translation factor activity, nucleic acid binding;GO:0005515//protein binding	GO:0006413//translational initiation	gi|363739542|ref|XP_003642190.1|/0/PREDICTED: eukaryotic translation initiation factor 3 subunit B-like [Gallus gallus]
ENSGALG00000005869	2901	1758	0.9921	84.9651	1661	0.9924	86.0929	1811	0.9931	87.7224	-	-	K10300|1|1e-68|262|tgu:100221878|F-box protein, helicase, 18 [EC:3.6.4.12]	GO:0030120//vesicle coat	GO:0005488//binding	GO:0048200;GO:0015031//protein transport	gi|71895411|ref|NP_001025768.1|/0/coatomer subunit gamma [Gallus gallus]
ENSGALG00000008086	2458	1758	0.9825	100.278	1594	0.9894	97.5106	2165	0.9756	123.77	-	-	K05692|1|5e-120|432|smm:Smp_046590|actin beta/gamma 1	GO:0005875//microtubule associated complex;GO:0044444//cytoplasmic part	GO:0032559	GO:0006810//transport;GO:0022402//cell cycle process	gi|56118984|ref|NP_001007949.1|/0/alpha-centractin [Gallus gallus]
ENSGALG00000012610	1398	1755	0.9521	176.011	1470	0.9549	158.109	2039	0.9528	204.951	-	-	K01365|1|0.0|717|gga:427466|cathepsin L [EC:3.4.22.15]	-	GO:0004175//endopeptidase activity	GO:0019538//protein metabolic process	gi|269784818|ref|NP_001161481.1|/0/cathepsin L1 precursor [Gallus gallus]
ENSGALG00000015478	7265	1748	0.8866	33.7346	1698	0.8449	35.1437	1276	0.8213	24.6806	-	-	K11844|1|0.0|716|tgu:100232138|ubiquitin carboxyl-terminal hydrolase 16/45 [EC:3.1.2.15]	-	GO:0008233//peptidase activity;GO:0046872//metal ion binding;GO:0008233//peptidase activity;GO:0046872//metal ion binding	-	gi|449497841|ref|XP_002196926.2|/0/PREDICTED: ubiquitin carboxyl-terminal hydrolase 45 [Taeniopygia guttata]
ENSGALG00000005962	3510	1741	0.9766	69.5442	2134	0.986	91.4182	2803	0.9915	112.216	-	-	K08878|1|2e-18|96.3|bfo:BRAFLDRAFT_84243|breakpoint cluster region protein [EC:2.7.11.1];K07526|2|5e-18|94.7|tsp:Tsp_03919|SLIT-ROBO Rho GTPase activating protein;K13709|4|6e-18|94.4|mgp:100548032|Rho GTPase-activating protein 5	GO:0030054//cell junction;GO:0044444//cytoplasmic part	GO:0008047//enzyme activator activity	GO:0035556//intracellular signal transduction;GO:0006887//exocytosis;GO:0030036//actin cytoskeleton organization;GO:0009966//regulation of signal transduction	gi|118097995|ref|XP_414864.2|/0/PREDICTED: rho GTPase-activating protein 17 [Gallus gallus]
ENSGALG00000011916	3347	1741	0.9851	72.9311	1476	0.9863	66.3095	1804	0.983	75.7392	-	-	K09107|1|0.0|1746|tgu:100230142|sterol regulatory element-binding transcription factor 2	GO:0043005//neuron projection;GO:0030176//integral to endoplasmic reticulum membrane;GO:0030134//ER to Golgi transport vesicle	GO:0005515//protein binding;GO:0001071//nucleic acid binding transcription factor activity;GO:0003677//DNA binding;GO:0016863//intramolecular oxidoreductase activity, transposing C=C bonds	GO:0016125//sterol metabolic process;GO:0010033//response to organic substance;GO:0010038//response to metal ion;GO:0048232//male gamete generation;GO:0009719;GO:0032502//developmental process	gi|363727848|ref|XP_416222.3|/0/PREDICTED: sterol regulatory element-binding protein 2 [Gallus gallus]
ENSGALG00000007721	10158	1740	0.8661	24.0165	1637	0.808	24.2318	2000	0.8088	27.667	-	-	K04450|1|4e-29|133|ptr:739083|activating transcription factor 2;K08878|2|2e-28|130|cin:100176232|breakpoint cluster region protein [EC:2.7.11.1];K07526|4|3e-26|123|nve:NEMVE_v1g88221|SLIT-ROBO Rho GTPase activating protein	-	-	-	gi|293629294|ref|NP_001170828.1|/0/rho GTPase-activating protein 21 [Gallus gallus]
ENSGALG00000006147	2039	1740	0.9926	119.647	1373	0.9941	101.251	2589	0.9971	178.425	-	-	K12385|1|8e-78|292|isc:IscW_ISCW020300|Niemann-Pick C1 protein	GO:0044421//extracellular region part;GO:0005794//Golgi apparatus;GO:0016020//membrane;GO:0005634//nucleus;GO:0044446//intracellular organelle part	-	-	gi|57530004|ref|NP_001006468.1|/0/nucleobindin-2 precursor [Gallus gallus]
ENSGALG00000005309	1884	1737	0.9968	129.267	2019	0.9973	161.139	2196	0.9979	163.791	-	-	K00615|1|0.0|1219|gga:415991|transketolase [EC:2.2.1.1]	-	-	-	gi|118096822|ref|XP_414333.2|/0/PREDICTED: transketolase [Gallus gallus]
ENSGALG00000028517	2300	1735	0.44	105.765	1626	0.4657	106.301	1338	0.4448	81.7463	-	-	K03113|1|1e-51|205|ptr:454665|translation initiation factor 1	GO:0044424//intracellular part	GO:0008135//translation factor activity, nucleic acid binding	GO:0006413//translational initiation;GO:0050896//response to stimulus	gi|431890628|gb|ELK01507.1|/1.21612e-50/Eukaryotic translation initiation factor 1 [Pteropus alecto]
ENSGALG00000010361	3847	1734	0.9961	63.197	1736	0.988	67.8536	2691	0.9948	98.295	-	-	K14943|1|2e-168|594|ecb:100050018|muscleblind	GO:0043231//intracellular membrane-bounded organelle;GO:0030529//ribonucleoprotein complex;GO:0043231//intracellular membrane-bounded organelle;GO:0030529//ribonucleoprotein complex;GO:0043231//intracellular membrane-bounded organelle;GO:0030529//ribonucleoprotein complex;GO:0043231//intracellular membrane-bounded organelle;GO:0030529//ribonucleoprotein complex	GO:0003723//RNA binding;GO:0046872//metal ion binding;GO:0003723//RNA binding;GO:0046872//metal ion binding;GO:0003723//RNA binding;GO:0046872//metal ion binding;GO:0003723//RNA binding;GO:0046914//transition metal ion binding	GO:0042692//muscle cell differentiation;GO:0000380//alternative mRNA splicing, via spliceosome;GO:0010468//regulation of gene expression;GO:0043009//chordate embryonic development;GO:0000245//spliceosomal complex assembly;GO:0048513//organ development;GO:0014706//striated muscle tissue development;GO:0035108//limb morphogenesis;GO:0042692//muscle cell differentiation;GO:0010468//regulation of gen…	gi|254039617|ref|NP_001156796.1|/9.75073e-176/muscleblind-like protein 1 isoform 1 [Gallus gallus]
ENSGALG00000002478	3373	1733	0.9552	72.0364	1706	0.9567	76.0515	2352	0.9709	97.9853	-	-	K13213|1|0.0|1499|gga:373948|matrin 3	GO:0043231//intracellular membrane-bounded organelle	GO:0046914//transition metal ion binding	-	gi|45383822|ref|NP_989478.1|/0/matrin-3 [Gallus gallus]
ENSGALG00000003910	15750	1730	0.8408	15.4005	1537	0.7747	14.6737	2734	0.9582	24.3926	-	-	K10691|1|0.0|9339|gga:419469|E3 ubiquitin-protein ligase UBR4 [EC:6.3.2.19]	GO:0043232;GO:0043231//intracellular membrane-bounded organelle;GO:0031224//intrinsic to membrane	GO:0046914//transition metal ion binding;GO:0005515//protein binding;GO:0019787//small conjugating protein ligase activity	GO:0051704;GO:0032446//protein modification by small protein conjugation	gi|363741993|ref|XP_417626.3|/0/PREDICTED: LOW QUALITY PROTEIN: E3 ubiquitin-protein ligase UBR4 [Gallus gallus]
ENSGALG00000011468	967	1727	0.9917	250.401	1298	0.9979	201.834	209	0.9648	30.371	-	-	K10138|1|4e-56|218|bta:282261|insulin-like growth factor-binding protein 3	-	GO:0005520//insulin-like growth factor binding	GO:0006412//translation;GO:0001503//ossification;GO:0009968//negative regulation of signal transduction;GO:0016049//cell growth;GO:0008285//negative regulation of cell proliferation;GO:0014909//smooth muscle cell migration	gi|363736300|ref|XP_422069.3|/4.10463e-146/PREDICTED: insulin-like growth factor binding protein 5 [Gallus gallus]
ENSGALG00000001381	1537	1726	0.9896	157.448	1930	0.9889	188.812	2259	0.9974	206.53	-	-	-	-	-	-	-
ENSGALG00000001283	3582	1719	0.957	67.2852	1757	0.9721	73.755	1736	0.9712	68.1026	-	-	K13171|1|2e-57|225|gga:428216|serine/arginine repetitive matrix protein 1	GO:0005681//spliceosomal complex;GO:0031981//nuclear lumen;GO:0044444//cytoplasmic part	GO:0005488//binding	GO:0000377;GO:0006405//RNA export from nucleus;GO:0006397//mRNA processing;GO:0006353//DNA-dependent transcription, termination	gi|148698041|gb|EDL29988.1|/1.1053e-56/serine/arginine repetitive matrix 1, isoform CRA_d [Mus musculus]
ENSGALG00000004709	1851	1719	0.9989	130.208	1407	0.986	114.296	3690	0.9951	280.13	-	-	K05763|1|0.0|920|mgp:100549523|moesin	GO:0030175//filopodium;GO:0031981//nuclear lumen;GO:0031254//trailing edge;GO:0044459//plasma membrane part;GO:0043232;GO:0030141//secretory granule;GO:0005902//microvillus	GO:0008092//cytoskeletal protein binding;GO:0005198//structural molecule activity	GO:0016337//cell-cell adhesion;GO:0002376//immune system process;GO:0022406//membrane docking	gi|326924179|ref|XP_003208309.1|/0/PREDICTED: moesin-like [Meleagris gallopavo]
ENSGALG00000014324	1637	1717	0.9878	147.059	1690	0.9841	155.233	2534	0.9945	217.519	-	-	K08142|1|0.0|895|gga:396517|MFS transporter, SP family, solute carrier family 2 (facilitated glucose transporter), member 3	GO:0031224//intrinsic to membrane;GO:0044424//intracellular part	GO:0005355//glucose transmembrane transporter activity;GO:0051183//vitamin transporter activity	GO:0008645//hexose transport;GO:0051180//vitamin transport	gi|46048651|ref|NP_990842.1|/0/solute carrier family 2, facilitated glucose transporter member 3 [Gallus gallus]
ENSGALG00000004304	4210	1709	0.9905	56.9154	1571	0.99	56.1099	2281	0.9741	76.1348	-	-	K15603|1|0.0|1084|mgp:100545950|transcription factor 4/12	GO:0043231//intracellular membrane-bounded organelle;GO:0043231//intracellular membrane-bounded organelle	GO:0001071//nucleic acid binding transcription factor activity;GO:0043565//sequence-specific DNA binding;GO:0001071//nucleic acid binding transcription factor activity;GO:0043565//sequence-specific DNA binding	GO:0006355//regulation of transcription, DNA-dependent;GO:0002376//immune system process;GO:0048513//organ development;GO:0006355//regulation of transcription, DNA-dependent;GO:0002376//immune system process;GO:0048513//organ development	gi|326926569|ref|XP_003209471.1|/0/PREDICTED: transcription factor 12-like [Meleagris gallopavo]
ENSGALG00000010243	978	1707	0.9755	244.717	2968	0.9755	456.321	4664	0.9755	670.131	-	-	K13279|1|8e-114|410|gga:424598|peroxiredoxin 1 [EC:1.11.1.15]	GO:0048770	GO:0005488//binding;GO:0016705//oxidoreductase activity, acting on paired donors, with incorporation or reduction of molecular oxygen;GO:0004601//peroxidase activity	GO:0042743//hydrogen peroxide metabolic process;GO:0048731;GO:0019725//cellular homeostasis	gi|429836849|ref|NP_001258861.1|/6.02413e-113/peroxiredoxin-1 [Gallus gallus]
ENSGALG00000016894	5048	1706	0.9584	47.3837	1366	0.9517	40.689	1797	0.9857	50.0229	-	-	K09523|1|0.0|855|gga:418787|DnaJ homolog subfamily C member 3	GO:0030867//rough endoplasmic reticulum membrane	GO:0005515//protein binding;GO:0019887//protein kinase regulator activity	GO:0051707//response to other organism;GO:0044267//cellular protein metabolic process;GO:0006508//proteolysis;GO:0006950//response to stress	gi|56605882|ref|NP_001008437.1|/0/dnaJ homolog subfamily C member 3 precursor [Gallus gallus]
ENSGALG00000007276	8584	1706	0.9626	27.865	1359	0.8941	23.8054	1676	0.9782	27.4362	-	-	-	GO:0030529//ribonucleoprotein complex	GO:0003723//RNA binding	GO:0006412//translation	gi|363740157|ref|XP_003642271.1|/0/PREDICTED: translational activator GCN1 [Gallus gallus]
ENSGALG00000017239	2035	1704	0.9857	117.402	1739	0.9892	128.493	2648	0.9803	182.849	-	-	K01275|1|0.0|940|gga:419014|cathepsin C [EC:3.4.14.1]	GO:0000323//lytic vacuole	GO:0004175//endopeptidase activity	GO:0019538//protein metabolic process;GO:0002376//immune system process	gi|363729389|ref|XP_417207.2|/0/PREDICTED: dipeptidyl peptidase 1 [Gallus gallus]
ENSGALG00000006121	5287	1702	0.973	45.1357	1582	0.9748	44.9927	2600	0.9739	69.1041	-	-	K00923|1|0.0|3231|gga:423070|phosphatidylinositol-4-phosphate 3-kinase [EC:2.7.1.154]	GO:0030135//coated vesicle;GO:0043234//protein complex;GO:0016020//membrane	GO:0005543//phospholipid binding;GO:0016307//phosphatidylinositol phosphate kinase activity;GO:0035004//phosphatidylinositol 3-kinase activity;GO:0032559	GO:0046488//phosphatidylinositol metabolic process;GO:0046474//glycerophospholipid biosynthetic process;GO:0048017//inositol lipid-mediated signaling	gi|363734269|ref|XP_421003.2|/0/PREDICTED: phosphatidylinositol-4-phosphate 3-kinase C2 domain-containing subunit alpha [Gallus gallus]
ENSGALG00000004952	717	1700	0.5132	332.429	1954	0.5105	409.78	1835	0.5132	359.631	-	-	K02929|1|3e-58|225|gga:100859914|large subunit ribosomal protein L44e	GO:0044444//cytoplasmic part;GO:0030529//ribonucleoprotein complex	GO:0005488//binding;GO:0005198//structural molecule activity	GO:0006412//translation;GO:0019080;GO:0031016//pancreas development;GO:0033189//response to vitamin A	gi|363732720|ref|XP_003641142.1|/2.08537e-57/PREDICTED: 60S ribosomal protein L36a-like [Gallus gallus]
ENSGALG00000015744	1968	1699	0.9146	121.042	1880	0.9101	143.641	1921	0.906	137.165	-	-	-	GO:0043231//intracellular membrane-bounded organelle;GO:0044444//cytoplasmic part	GO:0042802//identical protein binding;GO:0046872//metal ion binding;GO:0046983//protein dimerization activity	GO:0030098//lymphocyte differentiation;GO:0006810//transport	gi|1695748|emb|CAA69034.1|/9.28779e-121/gag R10 [Coturnix coturnix]
ENSGALG00000004625	3845	1698	0.9612	61.9171	1424	0.9612	55.6876	1696	0.9594	61.9825	-	-	-	GO:0031981//nuclear lumen;GO:0030529//ribonucleoprotein complex;GO:0044431//Golgi apparatus part	GO:0003676//nucleic acid binding;GO:0005515//protein binding	GO:0006412//translation;GO:0050657;GO:0022618//ribonucleoprotein complex assembly	gi|118098548|ref|XP_415169.2|/0/PREDICTED: ataxin-2 [Gallus gallus]
ENSGALG00000010186	3380	1697	0.9979	70.3938	1932	0.9964	85.948	2679	0.9973	111.377	-	-	K01367|1|0.0|1382|gga:396240|calpain-1 [EC:3.4.22.52]	GO:0016020//membrane;GO:0044424//intracellular part	GO:0046872//metal ion binding;GO:0004197//cysteine-type endopeptidase activity	GO:0019538//protein metabolic process	gi|45384280|ref|NP_990634.1|/0/calpain-1 catalytic subunit [Gallus gallus]
ENSGALG00000016314	2741	1692	0.9905	86.5488	1621	0.9945	88.924	2020	0.9883	103.558	-	-	K10244|1|8e-180|631|gga:428646|elongation of very long chain fatty acids protein 5 [EC:2.3.1.-]	GO:0031224//intrinsic to membrane;GO:0043231//intracellular membrane-bounded organelle;GO:0031090//organelle membrane	GO:0004312//fatty acid synthase activity;GO:0005488//binding	GO:0000038//very long-chain fatty acid metabolic process;GO:0035336//long-chain fatty-acyl-CoA metabolic process;GO:0006641//triglyceride metabolic process;GO:0019368//fatty acid elongation, unsaturated fatty acid;GO:0001676//long-chain fatty acid metabolic process	gi|312837062|ref|NP_001186126.1|/6.46536e-179/elongation of very long chain fatty acids protein 5 [Gallus gallus]
ENSGALG00000012440	3710	1689	0.9995	63.8301	1511	0.9995	61.2401	1964	0.9995	74.3888	-	-	K09299|1|0.0|2111|mgp:100543210|zinc finger homeobox protein 1/2	GO:0031981//nuclear lumen	GO:0046914//transition metal ion binding;GO:0005515//protein binding;GO:0001071//nucleic acid binding transcription factor activity;GO:0003677//DNA binding;GO:0030234//enzyme regulator activity	GO:0006351//transcription, DNA-dependent;GO:0014020;GO:0016055//Wnt receptor signaling pathway;GO:0001667//ameboidal cell migration;GO:0009952//anterior/posterior pattern specification;GO:0021543//pallium development;GO:0043406//positive regulation of MAP kinase activity	gi|363736156|ref|XP_422151.3|/0/PREDICTED: zinc finger E-box-binding homeobox 2 isoform 2 [Gallus gallus]
ENSGALG00000012109	1326	1688	0.997	178.484	1668	0.9894	189.146	1651	0.9736	174.962	-	-	K15030|1|0.0|729|gga:421602|translation initiation factor 3 subunit M	GO:0044424//intracellular part;GO:0043234//protein complex	GO:0008135//translation factor activity, nucleic acid binding	GO:0006412//translation	gi|57530306|ref|NP_001006406.1|/0/eukaryotic translation initiation factor 3 subunit M [Gallus gallus]
ENSGALG00000027142	751	1687	0.8096	314.952	1800	0.7803	360.394	1658	0.8522	310.23	-	-	K02912|1|7e-65|247|gga:416122|large subunit ribosomal protein L32e	GO:0015934//large ribosomal subunit	GO:0005488//binding;GO:0005198//structural molecule activity	GO:0006412//translation;GO:0019080;GO:0031016//pancreas development	gi|395516660|ref|XP_003762505.1|/4.31609e-64/PREDICTED: EF-hand domain-containing protein C3orf25 homolog [Sarcophilus harrisii]
ENSGALG00000007954	1317	1687	0.9727	179.597	1298	0.9355	148.195	658	0.9742	70.2069	-	-	K11837|1|3e-20|100|hsa:9098|ubiquitin carboxyl-terminal hydrolase 6/32 [EC:3.1.2.15];K13136|2|1e-07|58.2|nvi:100114269|gem associated protein 8	GO:0042995//cell projection	GO:0005099//Ras GTPase activator activity;GO:0019904//protein domain specific binding	GO:0032318//regulation of Ras GTPase activity	gi|363740200|ref|XP_415301.3|/0/PREDICTED: TBC1 domain family member 10A [Gallus gallus]
ENSGALG00000012585	4543	1685	0.6938	52.0028	1498	0.6841	49.5809	1502	0.6841	46.4587	-	-	K04523|1|0.0|918|gga:427454|ubiquilin	GO:0043234//protein complex;GO:0043231//intracellular membrane-bounded organelle;GO:0044444//cytoplasmic part	GO:0019899//enzyme binding	GO:0006950//response to stress;GO:0016567//protein ubiquitination;GO:0012501//programmed cell death	gi|118104137|ref|XP_425028.2|/0/PREDICTED: ubiquilin-1 isoform 2 [Gallus gallus]
ENSGALG00000004237	2125	1683	0.992	111.044	1265	0.9958	89.5111	2162	0.992	142.967	-	-	K04739|1|0.0|717|mgp:100543268|cAMP-dependent protein kinase regulator	GO:0043234//protein complex;GO:0045202//synapse	GO:0016772//transferase activity, transferring phosphorus-containing groups;GO:0016208//AMP binding;GO:0019887//protein kinase regulator activity	GO:0006468//protein phosphorylation;GO:0023052//signaling;GO:0001704//formation of primary germ layer	gi|56119042|ref|NP_001007846.1|/0/cAMP-dependent protein kinase type I-alpha regulatory subunit [Gallus gallus]
ENSGALG00000010026	1346	1681	0.9539	175.102	1133	0.9198	126.57	1565	0.9777	163.384	-	-	K06269|1|0.0|677|acs:100552053|protein phosphatase 1, catalytic subunit [EC:3.1.3.16]	GO:0035097//histone methyltransferase complex;GO:0008287//protein serine/threonine phosphatase complex;GO:0044444//cytoplasmic part	GO:0043169//cation binding;GO:0004722//protein serine/threonine phosphatase activity	GO:0005980//glycogen catabolic process;GO:0006796//phosphate-containing compound metabolic process;GO:0006641//triglyceride metabolic process;GO:0005978//glycogen biosynthetic process;GO:0006464//cellular protein modification process	gi|50513466|pdb|1S70|A/0/Chain A, Complex Between Protein Ser/thr Phosphatase-1 (delta) And The Myosin Phosphatase Targeting Subunit 1 (mypt1)
ENSGALG00000015436	1679	1680	0.7552	140.29	1421	0.7588	127.259	1701	0.7606	142.362	-	-	K04531|1|4e-11|70.5|cfa:100686233|amyloid beta (A4) precursor protein-binding, family A, member 1 (X11)	GO:0048770;GO:0005924//cell-substrate adherens junction;GO:0031090//organelle membrane;GO:0043232;GO:0005887//integral to plasma membrane	GO:0001664//G-protein coupled receptor binding;GO:0005126//cytokine receptor binding;GO:0046983//protein dimerization activity;GO:0030674//protein binding, bridging;GO:0042802//identical protein binding	GO:0007010//cytoskeleton organization;GO:0043410//positive regulation of MAPK cascade;GO:0007267//cell-cell signaling;GO:0006605//protein targeting;GO:0006929//substrate-dependent cell migration;GO:0016310//phosphorylation;GO:0007264//small GTPase mediated signal transduction;GO:0006935//chemotaxis	gi|71895961|ref|NP_001026195.1|/1.61518e-163/syntenin-1 [Gallus gallus]
ENSGALG00000009008	997	1679	0.996	236.116	1719	0.996	259.254	1545	0.998	217.758	-	-	K03627|1|3e-79|295|gga:417286|putative transcription factor	GO:0005667//transcription factor complex	GO:0003712//transcription cofactor activity;GO:0016741;GO:0004468//lysine N-acetyltransferase activity;GO:0001071//nucleic acid binding transcription factor activity;GO:0003677//DNA binding;GO:0005515//protein binding	GO:0006629//lipid metabolic process;GO:0051099//positive regulation of binding;GO:0032501//multicellular organismal process;GO:0030855//epithelial cell differentiation;GO:0006351//transcription, DNA-dependent	gi|57525242|ref|NP_001006203.1|/2.24141e-78/endothelial differentiation-related factor 1 homolog [Gallus gallus]
ENSGALG00000002837	472	1678	0.964	498.448	1711	0.9576	545.071	1686	0.9576	501.944	-	-	K02901|1|5e-66|249|tgu:100229359|large subunit ribosomal protein L27e	GO:0044444//cytoplasmic part;GO:0030529//ribonucleoprotein complex	GO:0005198//structural molecule activity	GO:0006412//translation;GO:0019080;GO:0031016//pancreas development	gi|354484974|ref|XP_003504660.1|/3.47293e-65/PREDICTED: 60S ribosomal protein L27-like [Cricetulus griseus]
ENSGALG00000007924	3635	1675	0.9769	64.6071	1657	0.997	68.543	1348	0.9879	52.1105	-	-	K08804|1|0.0|751|gga:424049|serine/threonine kinase 17 [EC:2.7.11.1]	GO:0043231//intracellular membrane-bounded organelle	GO:0004672//protein kinase activity;GO:0032559	GO:0035556//intracellular signal transduction;GO:0006464//cellular protein modification process;GO:0012502//induction of programmed cell death	gi|71895161|ref|NP_001026420.1|/0/serine/threonine-protein kinase 17B [Gallus gallus]
ENSGALG00000025919	3624	1671	0.3836	64.6484	1492	0.3463	61.905	1756	0.3604	68.0889	-	-	K10162|1|1e-140|501|gga:428413|BMP and activin membrane-bound inhibitor	GO:0044424//intracellular part;GO:0031224//intrinsic to membrane	GO:0001664//G-protein coupled receptor binding;GO:0005160//transforming growth factor beta receptor binding	GO:0007179//transforming growth factor beta receptor signaling pathway;GO:0001837//epithelial to mesenchymal transition;GO:0065008;GO:0043393//regulation of protein binding;GO:0006355//regulation of transcription, DNA-dependent;GO:0008283//cell proliferation;GO:0048870//cell motility;GO:0035411//catenin import into nucleus;GO:0030177//positive regulation of Wnt receptor signaling pathway	gi|306482572|ref|NP_001182330.1|/1.05852e-139/BMP and activin membrane-bound inhibitor homolog precursor [Gallus gallus]
ENSGALG00000026470	10837	1669	0.9361	21.5932	1600	0.9315	22.2002	1374	0.9197	17.8163	-	-	K09880|1|5e-24|116|aag:AaeL_AAEL000109|enolase-phosphatase E1 [EC:3.1.3.77];K00907|3|1e-20|105|dme:Dmel_CG18255|myosin-light-chain kinase [EC:2.7.11.18]	-	-	-	gi|363733583|ref|XP_420784.3|/0/PREDICTED: biorientation of chromosomes in cell division protein 1-like [Gallus gallus]
ENSGALG00000007700	2438	1668	0.8991	95.925	1455	0.9565	89.7376	1800	0.9081	103.748	-	-	K06106|1|0.0|986|gga:396455|cortactin	GO:0043232;GO:0031252//cell leading edge;GO:0043231//intracellular membrane-bounded organelle;GO:0044444//cytoplasmic part;GO:0016020//membrane	GO:0005515//protein binding	GO:0006897//endocytosis	gi|45382633|ref|NP_990799.1|/0/src substrate protein p85 precursor [Gallus gallus]
ENSGALG00000002803	3673	1663	0.9763	63.4806	1714	0.9763	70.1674	1691	0.976	64.6938	-	-	K11660|1|0.0|1283|tgu:100230493|metastasis-associated protein MTA	GO:0000118//histone deacetylase complex	GO:0046914//transition metal ion binding;GO:0001071//nucleic acid binding transcription factor activity;GO:0003677//DNA binding;GO:0005515//protein binding	GO:0023052//signaling;GO:0006351//transcription, DNA-dependent;GO:0016050//vesicle organization	gi|326924916|ref|XP_003208668.1|/0/PREDICTED: metastasis-associated protein MTA1-like [Meleagris gallopavo]
ENSGALG00000006056	2957	1663	0.6649	78.8516	1646	0.6726	83.6997	1443	0.6608	68.5733	-	-	-	-	-	-	gi|118096883|ref|XP_001233145.1|/3.80903e-108/PREDICTED: coiled-coil-helix-coiled-coil-helix domain-containing protein 6 isoform 1 [Gallus gallus]
ENSGALG00000011329	7127	1658	0.8224	32.6172	1346	0.8196	28.3977	2155	0.8342	42.4894	-	-	K05702|1|0.0|2915|gga:421564|afadin	-	-	-	gi|363731657|ref|XP_419605.3|/0/PREDICTED: afadin [Gallus gallus]
ENSGALG00000007039	4573	1656	0.9786	50.7725	1832	0.9827	60.2379	1808	0.9733	55.5568	-	-	K05087|1|0.0|2612|gga:395889|insulin-like growth factor 1 receptor [EC:2.7.10.1]	GO:0031224//intrinsic to membrane	GO:0017046//peptide hormone binding;GO:0005102//receptor binding;GO:0005520//insulin-like growth factor binding;GO:0032559;GO:0043169//cation binding;GO:0004714//transmembrane receptor protein tyrosine kinase activity;GO:0019900//kinase binding	GO:0031016//pancreas development;GO:0006275//regulation of DNA replication;GO:0007417//central nervous system development;GO:0010741//negative regulation of intracellular protein kinase cascade;GO:0048017//inositol lipid-mediated signaling;GO:0048732//gland development;GO:0007169//transmembrane receptor protein tyrosine kinase signaling pathway;GO:0051259//protein oligomerization;GO:0002009//morp…	gi|45384296|ref|NP_990363.1|/0/insulin-like growth factor 1 receptor precursor [Gallus gallus]
ENSGALG00000012259	1592	1655	0.9818	145.755	1446	0.9899	136.575	1079	0.9786	95.2397	-	-	-	GO:0043231//intracellular membrane-bounded organelle	GO:0005488//binding	-	gi|50750776|ref|XP_422138.1|/0/PREDICTED: UBX domain-containing protein 4 [Gallus gallus]
ENSGALG00000014342	3454	1653	0.9256	67.0996	1627	0.8466	70.8289	1475	0.8706	60.0081	-	-	K09448|1|0.0|837|gga:395542|TEA domain family member 1/3/4	GO:0043231//intracellular membrane-bounded organelle;GO:0043234//protein complex;GO:0043231//intracellular membrane-bounded organelle;GO:0043234//protein complex;GO:0043231//intracellular membrane-bounded organelle;GO:0043234//protein complex	GO:0003676//nucleic acid binding;GO:0001071//nucleic acid binding transcription factor activity;GO:0003676//nucleic acid binding;GO:0001071//nucleic acid binding transcription factor activity;GO:0003676//nucleic acid binding;GO:0001071//nucleic acid binding transcription factor activity	GO:0035556//intracellular signal transduction;GO:0006357//regulation of transcription from RNA polymerase II promoter;GO:0045165//cell fate commitment;GO:0001829//trophectodermal cell differentiation;GO:0035556//intracellular signal transduction;GO:0006357//regulation of transcription from RNA polymerase II promoter;GO:0045165//cell fate commitment;GO:0001829//trophectodermal cell differentiation…	gi|326912631|ref|XP_003202652.1|/0/PREDICTED: transcriptional enhancer factor TEF-3-like [Meleagris gallopavo]
ENSGALG00000028014	842	1652	0.9323	275.085	1763	0.8741	314.837	2561	0.9014	427.403	-	-	K06833|1|1e-09|63.9|mdo:100032993|disintegrin and metalloproteinase domain-containing protein 2 [EC:3.4.24.-];K04228|2|2e-08|60.1|dre:100151502|arginine vasopressin receptor 2	-	GO:0005488//binding	-	gi|343475375|emb|CCD13217.1|/8.74033e-51/unnamed protein product [Trypanosoma congolense IL3000]
ENSGALG00000001258	6671	1644	0.9921	34.5526	2700	0.9967	60.8581	2568	0.9988	54.0934	-	-	K10421|1|2e-16|90.5|ssc:100153677|CAP-Gly domain-containing linker protein 1;K10352|4|5e-15|85.5|xtr:100158525|myosin heavy chain	GO:0005819//spindle;GO:0005634//nucleus;GO:0005819//spindle;GO:0005634//nucleus	-	GO:0009987//cellular process;GO:0009987//cellular process	gi|300116724|ref|NP_001177854.1|/0/nuclear mitotic apparatus protein 1 [Gallus gallus]
ENSGALG00000012662	2028	1643	0.9916	113.59	1423	0.9906	105.507	2811	0.9867	194.775	-	-	K08800|1|0.0|1108|gga:418074|NUAK family, SNF1-like kinase [EC:2.7.11.1]	-	GO:0043169//cation binding;GO:0004672//protein kinase activity;GO:0032559	GO:0006464//cellular protein modification process	gi|118082815|ref|XP_416310.2|/0/PREDICTED: NUAK family, SNF1-like kinase, 1 [Gallus gallus]
ENSGALG00000008220	1268	1643	0.9953	181.672	1444	0.9984	171.235	1864	0.9961	206.57	-	-	K03240|1|1e-06|55.1|xtr:100487780|translation initiation factor eIF-2B subunit epsilon	GO:0044424//intracellular part	-	GO:0044260	gi|57529764|ref|NP_001006516.1|/0/basic leucine zipper and W2 domain-containing protein 1 [Gallus gallus]
ENSGALG00000009560	1753	1635	0.9937	130.769	1110	0.9914	95.2108	1619	0.9949	129.779	-	-	K07750|1|0.0|644|gga:422423|methylsterol monooxygenase [EC:1.14.13.72]	GO:0031090//organelle membrane;GO:0043231//intracellular membrane-bounded organelle;GO:0031224//intrinsic to membrane	GO:0016709//oxidoreductase activity, acting on paired donors, with incorporation or reduction of molecular oxygen, NAD(P)H as one donor, and incorporation of one atom of oxygen;GO:0046914//transition metal ion binding	GO:0006694//steroid biosynthetic process;GO:0008203//cholesterol metabolic process;GO:0006631//fatty acid metabolic process	gi|57530155|ref|NP_001006438.1|/0/methylsterol monooxygenase 1 [Gallus gallus]
ENSGALG00000013427	6093	1634	0.7957	37.6002	1504	0.7756	37.1161	2896	0.8206	66.7893	-	-	K06086|1|2e-74|283|mmu:20411|sorbin and SH3 domain containing 1	GO:0044297//cell body;GO:0044459//plasma membrane part;GO:0043005//neuron projection;GO:0044430//cytoskeletal part	-	-	gi|118090429|ref|XP_420674.2|/0/PREDICTED: sorbin and SH3 domain-containing protein 2 [Gallus gallus]
ENSGALG00000016340	1794	1630	0.9822	127.39	1570	0.9939	131.59	1622	0.9928	127.048	-	-	K03242|1|0.0|929|gga:418597|translation initiation factor 2 subunit 3	GO:0044444//cytoplasmic part	GO:0017111//nucleoside-triphosphatase activity;GO:0008135//translation factor activity, nucleic acid binding;GO:0032561//guanyl ribonucleotide binding	GO:0006412//translation;GO:0009207	gi|57525483|ref|NP_001006260.1|/0/eukaryotic translation initiation factor 2 subunit 3 [Gallus gallus]
ENSGALG00000000054	3732	1627	0.8269	61.1245	1374	0.7771	55.3593	1529	0.7814	57.5713	-	-	K00819|1|0.0|854|gga:426430|ornithine--oxo-acid transaminase [EC:2.6.1.13]	GO:0044429//mitochondrial part;GO:0044429//mitochondrial part	GO:0048037//cofactor binding;GO:0008483//transaminase activity;GO:0048037//cofactor binding;GO:0008483//transaminase activity	-	gi|57529515|ref|NP_001006567.1|/0/ornithine aminotransferase, mitochondrial [Gallus gallus]
ENSGALG00000002932	638	1626	0.9937	357.33	1747	0.9953	411.735	1618	0.9922	356.367	-	-	K00940|1|4e-86|317|gga:395916|nucleoside-diphosphate kinase [EC:2.7.4.6]	GO:0016020//membrane;GO:0043231//intracellular membrane-bounded organelle;GO:0031252//cell leading edge;GO:0043234//protein complex;GO:0044444//cytoplasmic part	GO:0004672//protein kinase activity;GO:0001071//nucleic acid binding transcription factor activity;GO:0003676//nucleic acid binding;GO:0032559;GO:0043169//cation binding;GO:0016776//phosphotransferase activity, phosphate group as acceptor	GO:0006351//transcription, DNA-dependent;GO:0009209;GO:0002573//myeloid leukocyte differentiation;GO:0006796//phosphate-containing compound metabolic process;GO:0030858//positive regulation of epithelial cell differentiation;GO:0008284//positive regulation of cell proliferation;GO:0006171//cAMP biosynthetic process;GO:0006915//apoptotic process;GO:0009206;GO:0009132//nucleoside diphosphate metabo…	gi|45384260|ref|NP_990378.1|/3.13742e-85/nucleoside diphosphate kinase [Gallus gallus]
ENSGALG00000011339	1185	1626	0.9148	192.385	1431	0.8987	181.579	1612	0.9097	191.155	-	-	K08784|1|3e-15|83.6|tgu:100219623|HtrA serine peptidase 1 [EC:3.4.21.-]	GO:0044421//extracellular region part	GO:0005515//protein binding	GO:0009987//cellular process;GO:0065007//biological regulation;GO:0008283//cell proliferation	gi|363733410|ref|XP_420577.3|/3.61926e-129/PREDICTED: insulin-like growth factor binding protein 7 [Gallus gallus]
ENSGALG00000016481	6644	1626	0.8978	34.3131	1496	0.8847	33.8569	1567	0.8987	33.142	-	-	K14844|1|1e-10|70.9|hsa:9933|pumilio homology domain family member 6	-	GO:0005488//binding	-	gi|449268799|gb|EMC79640.1|/0/Pumilio like protein 2 [Columba livia]
ENSGALG00000009362	3179	1621	0.9975	71.4928	1340	0.9928	63.3811	3403	0.9965	150.422	-	-	K06485|1|0.0|2045|gga:396226|integrin alpha 6	GO:0005887//integral to plasma membrane	GO:0005488//binding;GO:0004871//signal transducer activity	GO:0006915//apoptotic process;GO:0007044//cell-substrate junction assembly;GO:0002376//immune system process;GO:0007599//hemostasis;GO:0007166//cell surface receptor signaling pathway	gi|46048714|ref|NP_990620.1|/0/integrin alpha-6 precursor [Gallus gallus]
ENSGALG00000001712	3064	1617	0.9869	73.993	1136	0.9856	55.7487	1537	0.9866	70.4896	-	-	K02147|1|0.0|973|gga:395497|V-type H+-transporting ATPase subunit B [EC:3.6.3.14]	GO:0048770;GO:0031224//intrinsic to membrane;GO:0033176	GO:0019829//cation-transporting ATPase activity;GO:0015078//hydrogen ion transmembrane transporter activity;GO:0032559	GO:0015988//energy coupled proton transmembrane transport, against electrochemical gradient;GO:0015031//protein transport;GO:0009207;GO:0015986//ATP synthesis coupled proton transport;GO:0051452//intracellular pH reduction	gi|8163560|gb|AAF73735.1|U61724_1/0/vacuolar H-ATPase B subunit osteoclast isozyme, partial [Gallus gallus]
ENSGALG00000013935	2996	1616	0.991	75.6256	1426	0.9913	71.5687	1463	0.991	68.6187	-	-	K13087|1|0.0|1147|gga:100858086|bcl2 associated transcription factor 1	GO:0031981//nuclear lumen	GO:0003676//nucleic acid binding	GO:0006915//apoptotic process;GO:0012502//induction of programmed cell death	gi|363731414|ref|XP_003640970.1|/0/PREDICTED: bcl-2-associated transcription factor 1-like [Gallus gallus]
ENSGALG00000009153	4321	1611	0.9847	52.2734	1460	0.9787	50.8059	2066	0.9838	67.1871	-	-	K05236|1|0.0|2419|gga:426906|coatomer protein complex, subunit alpha (xenin)	GO:0030120//vesicle coat;GO:0044421//extracellular region part	GO:0005102//receptor binding	GO:0007589//body fluid secretion;GO:0048200;GO:0015031//protein transport	gi|71897175|ref|NP_001026576.1|/0/coatomer subunit alpha [Gallus gallus]
ENSGALG00000006179	705	1608	0.9943	319.791	1780	0.9986	379.644	1576	0.9986	314.128	-	-	K02873|1|2e-100|365|gga:395849|large subunit ribosomal protein L13e	GO:0005840//ribosome	GO:0003676//nucleic acid binding;GO:0005198//structural molecule activity	GO:0006412//translation;GO:0019080;GO:0031016//pancreas development	gi|45384528|ref|NP_990330.1|/1.63058e-99/60S ribosomal protein L13 [Gallus gallus]
ENSGALG00000011637	1840	1606	0.9853	122.376	1647	0.9978	134.593	1909	0.9875	145.79	-	-	K09493|1|0.0|1075|gga:421586|T-complex protein 1 subunit alpha	GO:0043234//protein complex;GO:0000790//nuclear chromatin;GO:0044459//plasma membrane part;GO:0005813//centrosome	GO:0005515//protein binding;GO:0032559	GO:0051084//'de novo' posttranslational protein folding;GO:0043623//cellular protein complex assembly	gi|57530301|ref|NP_001006405.1|/0/T-complex protein 1 subunit alpha [Gallus gallus]
ENSGALG00000005181	5453	1592	0.9608	40.9333	1438	0.9631	39.6523	1957	0.9811	50.4307	-	-	K14007|1|0.0|1925|gga:423742|protein transport protein SEC24	GO:0012507//ER to Golgi transport vesicle membrane	GO:0005488//binding	GO:0006901//vesicle coating;GO:0048193//Golgi vesicle transport;GO:0015031//protein transport;GO:0006487//protein N-linked glycosylation	gi|50749392|ref|XP_421617.1|/0/PREDICTED: protein transport protein Sec24C [Gallus gallus]
ENSGALG00000005694	2316	1592	0.9957	96.3771	1399	0.9965	90.829	1328	0.9927	80.5748	-	-	K01880|1|0.0|1375|mgp:100540696|glycyl-tRNA synthetase [EC:6.1.1.14]	GO:0016023//cytoplasmic membrane-bounded vesicle;GO:0044429//mitochondrial part	GO:0005515//protein binding;GO:0004812//aminoacyl-tRNA ligase activity;GO:0032559	GO:0006887//exocytosis;GO:0006418//tRNA aminoacylation for protein translation;GO:0015960	gi|71895709|ref|NP_001026681.1|/0/glycine--tRNA ligase [Gallus gallus]
ENSGALG00000011047	3605	1592	0.9961	61.9166	1209	0.9687	50.4274	1766	0.9978	68.8375	-	-	-	GO:0012505//endomembrane system;GO:0016021//integral to membrane;GO:0031090//organelle membrane;GO:0043231//intracellular membrane-bounded organelle	-	-	gi|56118974|ref|NP_001007959.1|/5.16148e-62/leptin receptor gene-related protein [Gallus gallus]
ENSGALG00000003726	5130	1591	0.8791	43.4833	1476	0.8437	43.2628	2629	0.8708	72.0134	-	-	K06255|1|2e-91|339|dre:565429|heparan sulfate proteoglycan 2 (perlecan);K06254|4|2e-87|325|bta:525795|agrin	GO:0044459//plasma membrane part;GO:0005578//proteinaceous extracellular matrix	GO:0030247//polysaccharide binding	GO:0043062//extracellular structure organization;GO:0010810//regulation of cell-substrate adhesion;GO:0018149//peptide cross-linking	gi|363744341|ref|XP_425019.3|/0/PREDICTED: pikachurin [Gallus gallus]
ENSGALG00000013069	4043	1588	0.9951	55.0702	1498	0.981	55.7126	2699	0.9936	93.8078	-	-	K01837|1|1e-149|531|gga:418172|bisphosphoglycerate mutase [EC:5.4.2.4 5.4.2.1 3.1.3.13]	-	GO:0034416//bisphosphoglycerate phosphatase activity;GO:0016868//intramolecular transferase activity, phosphotransferases	GO:0048468//cell development;GO:0032501//multicellular organismal process;GO:0006007//glucose catabolic process	gi|71896857|ref|NP_001025939.1|/1.07512e-148/bisphosphoglycerate mutase [Gallus gallus]
ENSGALG00000006000	7957	1583	0.9286	27.8934	1117	0.89	21.1081	1453	0.9346	25.66	-	-	K08618|1|0.0|2349|gga:416291|a disintegrin and metalloproteinase with thrombospondin motifs 2 [EC:3.4.24.14]	GO:0031012//extracellular matrix	GO:0004175//endopeptidase activity;GO:0046914//transition metal ion binding	GO:0008544//epidermis development;GO:0032963//collagen metabolic process;GO:0006508//proteolysis;GO:0048232//male gamete generation;GO:0030198//extracellular matrix organization;GO:0030323//respiratory tube development	gi|363739146|ref|XP_414611.3|/0/PREDICTED: A disintegrin and metalloproteinase with thrombospondin motifs 2 [Gallus gallus]
ENSGALG00000010827	6935	1582	0.9765	31.9838	1118	0.9657	24.2404	1232	0.9668	24.9634	-	-	K00913|1|0.0|805|gga:423421|inositol-1,3,4-trisphosphate 5/6-kinase / inositol-tetrakisphosphate 1-kinase [EC:2.7.1.159 2.7.1.134]	GO:0044444//cytoplasmic part;GO:0044444//cytoplasmic part	GO:0046872//metal ion binding;GO:0051766//inositol trisphosphate kinase activity;GO:0051765//inositol tetrakisphosphate kinase activity;GO:0032559;GO:0046872//metal ion binding;GO:0051766//inositol trisphosphate kinase activity;GO:0051765//inositol tetrakisphosphate kinase activity;GO:0032559	GO:0007599//hemostasis;GO:0043647//inositol phosphate metabolic process;GO:0006796//phosphate-containing compound metabolic process;GO:0023052//signaling;GO:0007599//hemostasis;GO:0043647//inositol phosphate metabolic process;GO:0006796//phosphate-containing compound metabolic process;GO:0023052//signaling	gi|60302828|ref|NP_001012606.1|/0/inositol-tetrakisphosphate 1-kinase [Gallus gallus]
ENSGALG00000026159	2135	1582	0.9611	103.891	2130	0.9963	150.012	2247	0.9991	147.892	-	-	K05760|1|9e-38|159|cbr:CBG09041|paxillin	GO:0005856//cytoskeleton;GO:0030016//myofibril;GO:0005924//cell-substrate adherens junction	GO:0046914//transition metal ion binding	GO:0048869//cellular developmental process;GO:0032501//multicellular organismal process;GO:0006897//endocytosis	gi|347800657|ref|NP_001005345.2|/0/PDZ and LIM domain protein 7 [Gallus gallus]
ENSGALG00000002016	2547	1580	0.9882	86.9757	1736	0.9698	102.486	2179	0.9776	120.218	-	-	K06068|1|0.0|1370|gga:415905|novel protein kinase C [EC:2.7.11.13]	-	-	-	gi|57524924|ref|NP_001006133.1|/0/protein kinase C delta type [Gallus gallus]
ENSGALG00000003835	6101	1580	0.9359	36.3099	1364	0.919	33.617	1565	0.9339	36.0457	-	-	K05853|1|0.0|2030|gga:396446|Ca2+ transporting ATPase, sarcoplasmic/endoplasmic reticulum [EC:3.6.3.8]	GO:0032991//macromolecular complex;GO:0016021//integral to membrane;GO:0005789//endoplasmic reticulum membrane	GO:0001664//G-protein coupled receptor binding;GO:0019829//cation-transporting ATPase activity;GO:0046872//metal ion binding;GO:0032559	GO:0009888//tissue development;GO:0007599//hemostasis;GO:0008016//regulation of heart contraction;GO:0006816//calcium ion transport;GO:0006936//muscle contraction;GO:0009207;GO:0007165//signal transduction;GO:0001775//cell activation;GO:0009206;GO:0009725//response to hormone stimulus;GO:0006875//cellular metal ion homeostasis	gi|430736677|ref|NP_001258903.1|/0/sarcoplasmic/endoplasmic reticulum calcium ATPase 2 isoform 2 [Gallus gallus]
ENSGALG00000002363	3068	1576	0.8967	72.0229	1209	0.8908	59.2538	1560	0.8947	71.4511	-	-	K04043|1|0.0|1184|gga:416183|molecular chaperone DnaK	GO:0005759//mitochondrial matrix	GO:0005515//protein binding;GO:0032559	GO:0044267//cellular protein metabolic process;GO:0006605//protein targeting;GO:0043066//negative regulation of apoptotic process	gi|57524986|ref|NP_001006147.1|/0/stress-70 protein, mitochondrial precursor [Gallus gallus]
ENSGALG00000008589	1053	1572	0.9991	209.312	1321	0.9991	188.634	2006	0.9981	267.696	-	-	-	-	-	-	-
ENSGALG00000014957	3280	1571	0.904	67.154	1531	0.9692	70.1854	2750	0.968	117.814	-	-	K14963|1|6e-18|94.4|dre:406372|COMPASS component SWD3	GO:0043232;GO:0044444//cytoplasmic part	GO:0008092//cytoskeletal protein binding	GO:0007599//hemostasis;GO:0001775//cell activation;GO:0006887//exocytosis;GO:0050954//sensory perception of mechanical stimulus	gi|52138693|ref|NP_001004402.1|/0/WD repeat-containing protein 1 [Gallus gallus]
ENSGALG00000010809	1775	1570	0.9921	124.014	1539	0.9961	130.372	1931	0.9915	152.871	-	-	K03240|1|2e-07|58.2|xtr:100487780|translation initiation factor eIF-2B subunit epsilon;K03260|2|4e-07|57.4|nve:NEMVE_v1g218869|translation initiation factor 4G	-	GO:0005488//binding	GO:0048731;GO:0048869//cellular developmental process;GO:0044260	gi|326921835|ref|XP_003207160.1|/0/PREDICTED: basic leucine zipper and W2 domain-containing protein 2-like isoform 1 [Meleagris gallopavo]
ENSGALG00000000840	5356	1568	0.9823	41.0464	1417	0.9589	39.7809	2134	0.9959	55.9878	-	-	K11450|1|0.0|1289|rno:500569|lysine-specific histone demethylase 1 [EC:1.-.-.-]	GO:0031981//nuclear lumen;GO:0000785//chromatin;GO:0043234//protein complex	GO:0032453//histone demethylase activity (H3-K4 specific);GO:0043426//MRF binding;GO:0001071//nucleic acid binding transcription factor activity;GO:0003713//transcription coactivator activity;GO:0050662//coenzyme binding;GO:0043565//sequence-specific DNA binding;GO:0035258//steroid hormone receptor binding	GO:0000122//negative regulation of transcription from RNA polymerase II promoter;GO:0021536//diencephalon development;GO:0070076//histone lysine demethylation;GO:0031328//positive regulation of cellular biosynthetic process;GO:0048468//cell development;GO:0043392//negative regulation of DNA binding;GO:0043009//chordate embryonic development;GO:0043388//positive regulation of DNA binding	gi|363742237|ref|XP_417719.3|/0/PREDICTED: lysine-specific histone demethylase 1A, partial [Gallus gallus]
ENSGALG00000026349	2590	1566	0.9718	84.7738	1028	0.9757	59.6813	1434	0.9699	77.8017	-	-	K00044|1|3e-119|430|tgu:100223843|estradiol 17beta-dehydrogenase [EC:1.1.1.62] K10251 beta-keto reductase [EC:1.1.1.-]	GO:0031224//intrinsic to membrane;GO:0043231//intracellular membrane-bounded organelle;GO:0031090//organelle membrane;GO:0044421//extracellular region part	GO:0033764//steroid dehydrogenase activity, acting on the CH-OH group of donors, NAD or NADP as acceptor;GO:0005515//protein binding;GO:0005539//glycosaminoglycan binding	GO:0043062//extracellular structure organization;GO:0035336//long-chain fatty-acyl-CoA metabolic process;GO:0006641//triglyceride metabolic process;GO:0008202//steroid metabolic process;GO:0010810//regulation of cell-substrate adhesion	gi|363734380|ref|XP_003641391.1|/4.98053e-157/PREDICTED: estradiol 17-beta-dehydrogenase 12-like [Gallus gallus]
ENSGALG00000011738	1369	1561	0.9788	159.871	1427	0.9781	156.735	681	0.9722	69.901	-	-	K12462|1|2e-115|416|mgp:100538768|Rho GDP-dissociation inhibitor	GO:0043232;GO:0031410//cytoplasmic vesicle	GO:0008047//enzyme activator activity;GO:0005092//GDP-dissociation inhibitor activity	GO:0002376//immune system process;GO:0032501//multicellular organismal process;GO:0007010//cytoskeleton organization;GO:0007155//cell adhesion;GO:0009966//regulation of signal transduction;GO:0007265//Ras protein signal transduction	gi|50728568|ref|XP_416182.1|/1.81048e-114/PREDICTED: uncharacterized protein LOC417941 [Gallus gallus]
ENSGALG00000027591	7179	1559	0.654	30.4475	1520	0.6603	31.8365	1727	0.6774	33.804	-	-	-	-	-	-	gi|363737307|ref|XP_003641833.1|/0/PREDICTED: TSC22 domain family protein 2-like [Gallus gallus]
ENSGALG00000016271	2657	1558	0.9616	82.2139	1554	0.9842	87.9437	2624	0.9853	138.775	-	-	K01104|1|1e-98|361|tgu:100219208|protein-tyrosine phosphatase [EC:3.1.3.48]	GO:0015630//microtubule cytoskeleton;GO:0044459//plasma membrane part;GO:0005768//endosome	GO:0005488//binding;GO:0004725//protein tyrosine phosphatase activity	GO:0016477//cell migration;GO:0006470//protein dephosphorylation;GO:0032501//multicellular organismal process	gi|56605916|ref|NP_001008461.1|/1.2026e-97/protein tyrosine phosphatase type IVA 1 [Gallus gallus]
ENSGALG00000008405	2717	1556	0.9904	80.2952	1788	0.996	98.9517	1774	0.9875	91.7495	-	-	K08773|1|0.0|877|mgp:100549203|RalA-binding protein 1	GO:0044444//cytoplasmic part	GO:0005100//Rho GTPase activator activity;GO:0042623//ATPase activity, coupled;GO:0017048//Rho GTPase binding	GO:0032321//positive regulation of Rho GTPase activity;GO:0042221//response to chemical stimulus;GO:0051234//establishment of localization	gi|71896081|ref|NP_001026746.1|/0/ralA-binding protein 1 [Gallus gallus]
ENSGALG00000014305	1865	1546	0.9941	116.225	1677	0.9952	135.207	1987	0.9941	149.713	-	-	K05699|1|0.0|1232|gga:396024|actinin alpha	GO:0032991//macromolecular complex;GO:0031981//nuclear lumen;GO:0042995//cell projection;GO:0044444//cytoplasmic part;GO:0032432//actin filament bundle	GO:0046872//metal ion binding;GO:0042802//identical protein binding;GO:0003779//actin binding	GO:0048523//negative regulation of cellular process;GO:0006915//apoptotic process;GO:0007015//actin filament organization;GO:0045807//positive regulation of endocytosis	gi|45384104|ref|NP_990457.1|/0/alpha-actinin-4 [Gallus gallus]
ENSGALG00000011435	2895	1542	0.98	74.6802	1293	0.9789	67.1576	830	0.962	40.2874	-	-	K09430|1|3e-170|600|gga:417919|ETS domain-containing protein Elk-3 (SRF accessory protein 2)	GO:0031981//nuclear lumen	GO:0003712//transcription cofactor activity;GO:0043565//sequence-specific DNA binding	GO:0050896//response to stimulus;GO:0023052//signaling;GO:0006351//transcription, DNA-dependent	gi|71896935|ref|NP_001025920.1|/2.2118e-169/ETS domain-containing protein Elk-3 [Gallus gallus]
ENSGALG00000006324	4963	1541	0.8348	43.5339	1885	0.8731	57.11	2325	0.8565	65.8292	-	-	K01103|1|0.0|1045|gga:418247|6-phosphofructo-2-kinase / fructose-2,6-bisphosphatase [EC:2.7.1.105 3.1.3.46]	-	GO:0008443//phosphofructokinase activity;GO:0005515//protein binding;GO:0019203//carbohydrate phosphatase activity;GO:0032559	GO:0007417//central nervous system development;GO:0006096//glycolysis;GO:0006000//fructose metabolic process	gi|118081939|ref|XP_416472.2|/0/PREDICTED: 6-phosphofructo-2-kinase/fructose-2,6-biphosphatase 3 [Gallus gallus]
ENSGALG00000011514	1309	1540	0.9801	164.949	1604	0.9824	184.251	1945	0.9794	208.795	-	-	K15102|1|5e-167|587|tgu:100228205|solute carrier family 25 (mitochondrial phosphate transporter), member 3	GO:0031224//intrinsic to membrane	-	GO:0051234//establishment of localization	gi|224094436|ref|XP_002189725.1|/4.25662e-166/PREDICTED: phosphate carrier protein, mitochondrial isoform 1 [Taeniopygia guttata]
ENSGALG00000008812	2481	1540	0.7251	87.0289	1310	0.7441	79.3944	1565	0.7243	88.6395	-	-	K09496|1|0.0|1028|gga:395414|T-complex protein 1 subunit delta	GO:0043234//protein complex;GO:0048770;GO:0031981//nuclear lumen;GO:0015630//microtubule cytoskeleton	GO:0005515//protein binding;GO:0032559	GO:0051084//'de novo' posttranslational protein folding	gi|46048906|ref|NP_996761.1|/0/T-complex protein 1 subunit delta [Gallus gallus]
ENSGALG00000012415	2364	1539	0.9975	91.2769	1426	0.9911	90.7021	2128	0.9928	126.492	-	-	K09582|1|0.0|1138|gga:420785|protein disulfide-isomerase A4 [EC:5.3.4.1]	GO:0044432//endoplasmic reticulum part;GO:0048770	GO:0016862//intramolecular oxidoreductase activity, interconverting keto- and enol-groups;GO:0005488//binding;GO:0015036//disulfide oxidoreductase activity	GO:0018904;GO:0019725//cellular homeostasis;GO:0015031//protein transport	gi|57530768|ref|NP_001006370.1|/0/protein disulfide-isomerase A4 [Gallus gallus]
ENSGALG00000008425	7508	1537	0.9435	28.7025	1724	0.9301	34.527	1878	0.9555	35.1489	-	-	K10429|1|0.0|1029|mgp:100538848|microtubule-associated protein 1	-	-	-	gi|363737674|ref|XP_003641886.1|/0/PREDICTED: microtubule-associated protein 1A, partial [Gallus gallus]
ENSGALG00000006799	5630	1536	0.9517	38.2518	1554	0.9675	41.5038	2107	0.9629	52.5891	-	-	K11824|1|0.0|1786|gga:423102|AP-2 complex subunit alpha	GO:0030119//AP-type membrane coat adaptor complex;GO:0030128//clathrin coat of endocytic vesicle	GO:0022892;GO:0005488//binding	GO:0007267//cell-cell signaling;GO:0015031//protein transport;GO:0007173//epidermal growth factor receptor signaling pathway;GO:0016192//vesicle-mediated transport;GO:0050688//regulation of defense response to virus;GO:0006935//chemotaxis	gi|449274496|gb|EMC83638.1|/0/AP-2 complex subunit alpha-2 [Columba livia]
ENSGALG00000000196	597	1536	0.9497	360.733	1236	0.9665	311.307	1155	0.9615	271.861	-	-	K12668|1|1e-53|209|gga:395343|oligosaccharyltransferase complex subunit epsilon	GO:0031224//intrinsic to membrane;GO:0005789//endoplasmic reticulum membrane	GO:0004576//oligosaccharyl transferase activity	GO:0031667//response to nutrient levels;GO:0042221//response to chemical stimulus;GO:0043066//negative regulation of apoptotic process;GO:0001701//in utero embryonic development;GO:0006487//protein N-linked glycosylation	gi|55926192|ref|NP_001007474.1|/7.94007e-53/dolichyl-diphosphooligosaccharide--protein glycosyltransferase subunit DAD1 [Gallus gallus]
ENSGALG00000008485	2552	1535	0.9651	84.3329	1300	0.9573	76.5963	1502	0.9589	82.7045	-	-	-	-	-	-	gi|449507351|ref|XP_002187548.2|/1.37827e-151/PREDICTED: uncharacterized LOC100225178 [Taeniopygia guttata]
ENSGALG00000014083	3480	1534	0.904	61.8039	1390	0.8718	60.0594	2060	0.8989	83.1817	-	-	-	-	GO:0005488//binding	GO:0000087//M phase of mitotic cell cycle	gi|363728046|ref|XP_416439.3|/0/PREDICTED: cell cycle regulator Mat89Bb homolog [Gallus gallus]
ENSGALG00000009252	7842	1533	0.9111	27.4085	1538	0.9119	29.49	1868	0.9239	33.4726	-	-	K01115|1|0.0|2024|mgp:100547741|phospholipase D [EC:3.1.4.4]	-	-	-	gi|363737399|ref|XP_422793.3|/0/PREDICTED: phospholipase D1 [Gallus gallus]
ENSGALG00000000255	6224	1531	0.9627	34.4886	883	0.8954	21.3322	1549	0.9507	34.9721	-	-	K01231|1|0.0|2331|gga:415611|alpha-mannosidase II [EC:3.2.1.114]	GO:0031224//intrinsic to membrane;GO:0043231//intracellular membrane-bounded organelle;GO:0012505//endomembrane system	GO:0046914//transition metal ion binding;GO:0015924	GO:0006996//organelle organization;GO:0019318//hexose metabolic process;GO:0043009//chordate embryonic development;GO:0048513//organ development;GO:0006487//protein N-linked glycosylation	gi|363744640|ref|XP_003643094.1|/0/PREDICTED: alpha-mannosidase 2 [Gallus gallus]
ENSGALG00000010565	6203	1531	0.67	34.6053	1354	0.6818	32.8218	1924	0.655	43.5856	-	-	K01411|1|0.0|1924|gga:424635|nardilysin [EC:3.4.24.61]	GO:0043231//intracellular membrane-bounded organelle;GO:0044444//cytoplasmic part	GO:0004175//endopeptidase activity;GO:0046914//transition metal ion binding;GO:0019838//growth factor binding	GO:0048741//skeletal muscle fiber development;GO:0048870//cell motility;GO:0019538//protein metabolic process;GO:0031331;GO:0052547//regulation of peptidase activity	gi|71896797|ref|NP_001026455.1|/0/nardilysin [Gallus gallus]
ENSGALG00000012550	1565	1529	0.9974	136.982	1894	0.993	181.975	3711	0.993	333.209	-	-	K00510|1|1e-165|583|gga:396287|heme oxygenase [EC:1.14.99.3]	GO:0031090//organelle membrane;GO:0031981//nuclear lumen;GO:0044459//plasma membrane part;GO:0044444//cytoplasmic part;GO:0044421//extracellular region part	GO:0016705//oxidoreductase activity, acting on paired donors, with incorporation or reduction of molecular oxygen;GO:0005506//iron ion binding;GO:0060089;GO:0004620//phospholipase activity;GO:0042802//identical protein binding	GO:0033007//negative regulation of mast cell activation involved in immune response;GO:0006954//inflammatory response;GO:0042108//positive regulation of cytokine biosynthetic process;GO:0008284//positive regulation of cell proliferation;GO:0050673//epithelial cell proliferation;GO:0048872//homeostasis of number of cells;GO:0045765//regulation of angiogenesis;GO:0014805//smooth muscle adaptation;G…	gi|45384398|ref|NP_990675.1|/7.83965e-165/heme oxygenase 1 [Gallus gallus]
ENSGALG00000002262	3478	1528	0.9756	61.5975	1189	0.9551	51.4041	1800	0.9597	72.7248	-	-	K03265|1|0.0|844|gga:416182|peptide chain release factor subunit 1	GO:0044424//intracellular part	GO:0003747//translation release factor activity;GO:0043021//ribonucleoprotein complex binding	GO:0051704;GO:0008213;GO:0006415//translational termination	gi|74142070|dbj|BAE41096.1|/0/unnamed protein product [Mus musculus]
ENSGALG00000015258	2286	1526	0.9624	93.594	1377	0.9764	90.5739	3261	0.9755	200.454	-	-	K03902|1|6e-27|123|ecb:100058503|coagulation factor V (labile factor)	GO:0016021//integral to membrane	-	GO:0009611//response to wounding;GO:0016049//cell growth;GO:0007165//signal transduction	gi|326912970|ref|XP_003202816.1|/0/PREDICTED: discoidin, CUB and LCCL domain-containing protein 2-like, partial [Meleagris gallopavo]
ENSGALG00000010763	9695	1522	0.8295	22.0108	1477	0.8276	22.9075	1563	0.8268	22.6543	-	-	K11499|1|2e-35|154|spu:592172|centromere protein F	GO:0043231//intracellular membrane-bounded organelle	GO:0005488//binding;GO:0003712//transcription cofactor activity	GO:0006351//transcription, DNA-dependent	gi|118092092|ref|XP_421324.2|/0/PREDICTED: thyroid receptor-interacting protein 11 [Gallus gallus]
ENSGALG00000007809	3117	1522	0.9984	68.4617	1731	0.9984	83.5037	1005	0.9978	45.3074	-	-	K09236|1|0.0|1859|gga:419341|teashirt	GO:0043231//intracellular membrane-bounded organelle	GO:0046914//transition metal ion binding;GO:0003677//DNA binding;GO:0001071//nucleic acid binding transcription factor activity	GO:0006351//transcription, DNA-dependent;GO:0032501//multicellular organismal process	gi|118100909|ref|XP_417506.2|/0/PREDICTED: teashirt homolog 2 [Gallus gallus]
ENSGALG00000025999	1054	1521	0.7837	202.329	1700	0.851	242.523	1269	0.8548	169.185	-	-	K03948|1|2e-28|127|gga:772135|NADH dehydrogenase (ubiquinone) 1 alpha subcomplex 4 [EC:1.6.5.3 1.6.99.3]	GO:0005743//mitochondrial inner membrane;GO:0070469//respiratory chain	-	-	gi|363730012|ref|XP_001234601.2|/7.24426e-30/PREDICTED: NADH dehydrogenase [ubiquinone] 1 alpha subcomplex subunit 4 [Gallus gallus]
ENSGALG00000022789	5079	1519	0.3794	41.9323	1045	0.3916	30.9374	1959	0.394	54.1996	-	-	K06257|1|5e-67|254|gga:374102|syndecan	GO:0016020//membrane;GO:0044421//extracellular region part;GO:0044424//intracellular part	GO:0005515//protein binding;GO:0043169//cation binding;GO:0008235//metalloexopeptidase activity	GO:0019538//protein metabolic process;GO:0009888//tissue development;GO:0044237//cellular metabolic process	gi|363730893|ref|XP_418350.3|/0/PREDICTED: plasma glutamate carboxypeptidase [Gallus gallus]
ENSGALG00000001007	2122	1518	0.9953	100.299	1746	0.9962	123.721	2168	0.9958	143.567	-	-	K07995|1|0.0|666|mgp:100543532|matrix metalloproteinase-15 (membrane-inserted) [EC:3.4.24.-]	GO:0016021//integral to membrane	GO:0005488//binding;GO:0030234//enzyme regulator activity	GO:0043412//macromolecule modification	gi|363737986|ref|XP_413995.3|/0/PREDICTED: matrix metalloproteinase-15, partial [Gallus gallus]
ENSGALG00000002144	4406	1517	0.8718	48.2737	1482	0.867	50.5765	1483	0.9088	47.2973	-	-	K13112|1|0.0|945|tgu:100224779|thyroid hormone receptor-associated protein 3	-	-	-	gi|224082039|ref|XP_002195487.1|/0/PREDICTED: thyroid hormone receptor-associated protein 3 [Taeniopygia guttata]
ENSGALG00000013313	1766	1516	0.9219	120.359	1498	0.8522	127.546	1660	0.8952	132.086	-	-	K13162|1|0.0|679|acs:100558788|poly(rC)-binding protein 2/3/4	GO:0032991//macromolecular complex;GO:0031981//nuclear lumen;GO:0044444//cytoplasmic part	GO:0003676//nucleic acid binding;GO:0019899//enzyme binding	GO:0006952//defense response;GO:0051707//response to other organism;GO:0006511//ubiquitin-dependent protein catabolic process;GO:0002698;GO:0000377;GO:0001818//negative regulation of cytokine production	gi|397521979|ref|XP_003846057.1|/0/PREDICTED: LOW QUALITY PROTEIN: poly(rC)-binding protein 2 [Pan paniscus]
ENSGALG00000007664	2975	1514	0.8266	71.3524	1338	0.8124	67.6261	1768	0.8296	83.5094	-	-	K03032|1|0.0|1420|mgp:100538998|26S proteasome regulatory subunit N2	GO:0022624//proteasome accessory complex	GO:0005488//binding	GO:0043161//proteasomal ubiquitin-dependent protein catabolic process;GO:0009894;GO:0051320//S phase;GO:0007050//cell cycle arrest;GO:0016070//RNA metabolic process;GO:0051439//regulation of ubiquitin-protein ligase activity involved in mitotic cell cycle;GO:0006520//cellular amino acid metabolic process;GO:0006915//apoptotic process;GO:0030330//DNA damage response, signal transduction by p53 cla…	gi|326926004|ref|XP_003209196.1|/0/PREDICTED: 26S proteasome non-ATPase regulatory subunit 1-like [Meleagris gallopavo]
ENSGALG00000007699	532	1513	0.9192	398.746	1663	0.9004	470.03	1639	0.9211	432.92	-	-	K02975|1|2e-35|148|mgp:100543586|small subunit ribosomal protein S25e	GO:0015935//small ribosomal subunit;GO:0031981//nuclear lumen	GO:0003676//nucleic acid binding;GO:0005198//structural molecule activity	GO:0006412//translation;GO:0019080;GO:0031016//pancreas development;GO:0022618//ribonucleoprotein complex assembly	gi|118102009|ref|XP_001234052.1|/1.58799e-34/PREDICTED: 40S ribosomal protein S25 [Gallus gallus]
ENSGALG00000013295	4604	1512	0.7053	46.0454	1732	0.7852	56.5663	2141	0.7461	65.3463	-	-	K11722|1|0.0|1120|gga:100859056|bromodomain-containing protein 4	GO:0000785//chromatin;GO:0000228//nuclear chromosome	GO:0003676//nucleic acid binding	GO:0043967//histone H4 acetylation;GO:0051099//positive regulation of binding;GO:0000080//G1 phase of mitotic cell cycle;GO:0043966//histone H3 acetylation;GO:0001832//blastocyst growth;GO:0000086//G2/M transition of mitotic cell cycle	gi|363747028|ref|XP_003643891.1|/0/PREDICTED: bromodomain-containing protein 4-like [Gallus gallus]
ENSGALG00000010166	3642	1512	0.7095	58.2078	702	0.7155	28.9829	602	0.7095	23.2272	-	-	K12473|1|0.0|896|mdo:654363|low-density lipoprotein receptor	GO:0031224//intrinsic to membrane;GO:0034385;GO:0012505//endomembrane system	GO:0046872//metal ion binding;GO:0030169//low-density lipoprotein particle binding;GO:0005515//protein binding;GO:0030228//lipoprotein particle receptor activity	GO:0016192//vesicle-mediated transport;GO:0048731;GO:0007611//learning or memory;GO:0023052//signaling;GO:0016125//sterol metabolic process;GO:0010876//lipid localization;GO:0033674//positive regulation of kinase activity;GO:0034381//plasma lipoprotein particle clearance	gi|45382563|ref|NP_990560.1|/0/very low-density lipoprotein receptor precursor [Gallus gallus]
ENSGALG00000005957	1936	1504	0.9979	108.921	2436	0.9974	189.198	1985	0.9979	144.077	-	-	K05038|1|0.0|1207|gga:100857521|solute carrier family 6 (neurotransmitter transporter, amino acid) member 5/7/9/14	GO:0016021//integral to membrane;GO:0005903//brush border	GO:0005275//amine transmembrane transporter activity;GO:0005326//neurotransmitter transporter activity;GO:0015291//secondary active transmembrane transporter activity	GO:0019752//carboxylic acid metabolic process;GO:0035725//sodium ion transmembrane transport;GO:0042221//response to chemical stimulus;GO:0006807//nitrogen compound metabolic process;GO:0006865//amino acid transport	gi|363732989|ref|XP_003641183.1|/0/PREDICTED: sodium- and chloride-dependent neutral and basic amino acid transporter B(0+) [Gallus gallus]
ENSGALG00000026795	1901	1500	0.9637	110.631	1274	0.9569	100.77	900	0.9542	66.5274	-	-	-	-	-	-	gi|50751144|ref|XP_422276.1|/3.81605e-39/PREDICTED: uncharacterized protein LOC424434 isoform 2 [Gallus gallus]
ENSGALG00000013257	3589	1500	0.333	58.5986	1524	0.3739	63.8494	1513	0.3461	59.2387	-	-	K00016|1|0.0|661|gga:373997|L-lactate dehydrogenase [EC:1.1.1.27]	GO:0043231//intracellular membrane-bounded organelle;GO:0043231//intracellular membrane-bounded organelle	GO:0004457//lactate dehydrogenase activity;GO:0004457//lactate dehydrogenase activity	GO:0006007//glucose catabolic process;GO:0006007//glucose catabolic process	gi|45383766|ref|NP_989508.1|/0/L-lactate dehydrogenase B chain [Gallus gallus]
ENSGALG00000005105	6411	1499	0.9487	32.7828	1089	0.9387	25.5416	1680	0.9579	36.8234	-	-	K09291|1|0.0|3187|gga:424457|nucleoprotein TPR	GO:0031981//nuclear lumen;GO:0000776//kinetochore;GO:0005635//nuclear envelope	GO:0032559;GO:0004812//aminoacyl-tRNA ligase activity	GO:0050658//RNA transport;GO:0045841//negative regulation of mitotic metaphase/anaphase transition;GO:0006418//tRNA aminoacylation for protein translation;GO:0006605//protein targeting;GO:0015758//glucose transport	gi|118094253|ref|XP_422300.2|/0/PREDICTED: nucleoprotein TPR [Gallus gallus]
ENSGALG00000001053	3085	1496	0.9728	67.9901	1255	0.9906	61.1693	1608	0.9825	73.2438	-	-	K13431|1|0.0|1111|gga:419713|signal recognition particle receptor subunit alpha	GO:0031224//intrinsic to membrane;GO:0030867//rough endoplasmic reticulum membrane	GO:0017111//nucleoside-triphosphatase activity;GO:0043021//ribonucleoprotein complex binding;GO:0004871//signal transducer activity;GO:0032561//guanyl ribonucleotide binding	GO:0023052//signaling;GO:0009207;GO:0006613//cotranslational protein targeting to membrane	gi|86129464|ref|NP_001034366.1|/0/signal recognition particle receptor subunit alpha [Gallus gallus]
ENSGALG00000015656	5478	1487	0.9597	38.0591	1800	0.9699	49.4078	1870	0.9788	47.9689	-	-	-	-	GO:0005515//protein binding	-	gi|323690111|ref|NP_001191146.1|/0/A-kinase anchor protein 2 [Gallus gallus]
ENSGALG00000016828	3335	1486	0.5658	62.473	1366	0.5931	61.5886	1107	0.5391	46.6436	-	-	K11837|1|2e-17|92.8|hsa:9098|ubiquitin carboxyl-terminal hydrolase 6/32 [EC:3.1.2.15];K13136|2|3e-06|55.5|nvi:100114269|gem associated protein 8	GO:0044464//cell part	GO:0005099//Ras GTPase activator activity	GO:0032313//regulation of Rab GTPase activity	gi|363729049|ref|XP_416941.3|/0/PREDICTED: growth hormone-regulated TBC protein 1 [Gallus gallus]
ENSGALG00000015238	1767	1484	0.9938	117.752	799	0.9904	67.9916	1670	0.9938	132.807	-	-	K06546|1|2e-65|251|gga:395380|CD164 antigen	GO:0043231//intracellular membrane-bounded organelle;GO:0044444//cytoplasmic part;GO:0016020//membrane	-	GO:0007155//cell adhesion	gi|12584532|emb|CAC27414.1|/3.70966e-65/MGC-24 protein [Gallus gallus]
ENSGALG00000008040	2572	1479	0.9942	80.6244	1258	0.9973	73.5453	826	0.9969	45.1283	-	-	K09479|1|4e-15|84.3|dgr:Dgri_GH15160|very long chain acyl-CoA dehydrogenase [EC:1.3.99.-];K15980|3|4e-14|81.3|ecb:100054922|Acyl-CoA dehydrogenase family member 9 [EC:1.3.99.-]	-	GO:0016627//oxidoreductase activity, acting on the CH-CH group of donors	GO:0008152//metabolic process	gi|363740095|ref|XP_415303.3|/0/PREDICTED: putative acyl-CoA dehydrogenase AidB-like [Gallus gallus]
ENSGALG00000006783	3761	1479	0.8928	55.1359	2301	0.9184	91.9938	4160	0.9282	155.428	-	-	K13645|1|0.0|1593|gga:424882|procollagen-lysine,2-oxoglutarate 5-dioxygenase 2 [EC:1.14.11.4]	GO:0005789//endoplasmic reticulum membrane	GO:0070815//peptidyl-lysine 5-dioxygenase activity;GO:0046914//transition metal ion binding;GO:0019842//vitamin binding;GO:0016701//oxidoreductase activity, acting on single donors with incorporation of molecular oxygen	GO:0043412//macromolecule modification;GO:0006950//response to stress	gi|363737318|ref|XP_422695.3|/0/PREDICTED: procollagen-lysine,2-oxoglutarate 5-dioxygenase 2 [Gallus gallus]
ENSGALG00000014880	2571	1478	0.9988	80.6013	1418	0.9981	82.9315	1586	0.9977	86.6844	-	-	K15258|1|0.0|1514|tgu:100219432|poly [ADP-ribose] polymerase 6/8 [EC:2.4.2.30]	GO:0044464//cell part	GO:0016763//transferase activity, transferring pentosyl groups	-	gi|363744136|ref|XP_424786.3|/0/PREDICTED: poly [ADP-ribose] polymerase 8 isoform 2 [Gallus gallus]
ENSGALG00000015184	7022	1475	0.634	29.451	1635	0.6242	35.0108	1571	0.6467	31.438	-	-	K04497|1|0.0|1088|dre:30206|groucho	GO:0043231//intracellular membrane-bounded organelle	GO:0005488//binding;GO:0003712//transcription cofactor activity;GO:0000981//sequence-specific DNA binding RNA polymerase II transcription factor activity	GO:0006357//regulation of transcription from RNA polymerase II promoter;GO:0007166//cell surface receptor signaling pathway	gi|45383652|ref|NP_989568.1|/0/transducin-like enhancer protein 4 [Gallus gallus]
ENSGALG00000016886	4532	1473	0.9804	45.5704	1480	0.9801	49.104	1667	0.9823	51.6875	-	-	K06082|1|0.0|1149|gga:424842|FERM, RhoGEF and pleckstrin domain protein 2	GO:0043232;GO:0044425//membrane part;GO:0043232;GO:0044425//membrane part	GO:0005088//Ras guanyl-nucleotide exchange factor activity;GO:0005515//protein binding;GO:0005088//Ras guanyl-nucleotide exchange factor activity;GO:0005515//protein binding	GO:0007266//Rho protein signal transduction;GO:0007266//Rho protein signal transduction	gi|355390382|ref|NP_001238993.1|/0/FERM, RhoGEF and pleckstrin domain-containing protein 1 [Gallus gallus]
ENSGALG00000007098	6174	1472	0.9689	33.428	1017	0.9472	24.7685	671	0.9313	15.272	-	-	K10395|1|0.0|2800|gga:417692|kinesin family member 4/7/21/27	GO:0015630//microtubule cytoskeleton	GO:0003774//motor activity;GO:0032559	GO:0007017//microtubule-based process	gi|363727449|ref|XP_415936.3|/0/PREDICTED: kinesin family member 21A [Gallus gallus]
ENSGALG00000005072	5262	1471	0.9888	39.1951	1285	0.9907	36.7196	1123	0.9588	29.9895	-	-	K10260|1|5e-19|98.6|dre:564991|F-box and WD-40 domain protein 7	GO:0032991//macromolecular complex;GO:0043231//intracellular membrane-bounded organelle;GO:0044425//membrane part;GO:0031410//cytoplasmic vesicle;GO:0031090//organelle membrane;GO:0012505//endomembrane system	GO:0005515//protein binding;GO:0032934//sterol binding	GO:0016125//sterol metabolic process;GO:0006633//fatty acid biosynthetic process;GO:0050810//regulation of steroid biosynthetic process;GO:0043434//response to peptide hormone stimulus;GO:0032502//developmental process	gi|326921401|ref|XP_003206948.1|/0/PREDICTED: sterol regulatory element-binding protein cleavage-activating protein-like [Meleagris gallopavo]
ENSGALG00000012247	4992	1469	0.8431	41.2588	1418	0.8425	42.7117	1882	0.8454	52.9767	-	-	K13178|1|0.0|1196|tgu:100221457|ATP-dependent RNA helicase DDX17 [EC:3.6.4.13]	GO:0043231//intracellular membrane-bounded organelle	GO:0003676//nucleic acid binding;GO:0042623//ATPase activity, coupled;GO:0004386//helicase activity;GO:0032559	GO:0009207;GO:0010467//gene expression	gi|326911972|ref|XP_003202329.1|/0/PREDICTED: probable ATP-dependent RNA helicase DDX17-like [Meleagris gallopavo]
ENSGALG00000026484	5795	1469	0.9453	35.5417	1078	0.9298	27.9712	743	0.8699	18.0167	-	-	K09278|1|0.0|696|gga:373919|runt-related transcription factor 2	GO:0043231//intracellular membrane-bounded organelle;GO:0043234//protein complex	GO:0001071//nucleic acid binding transcription factor activity;GO:0032559;GO:0043565//sequence-specific DNA binding;GO:0008134//transcription factor binding	GO:0002062//chondrocyte differentiation;GO:0001649//osteoblast differentiation;GO:0006357//regulation of transcription from RNA polymerase II promoter;GO:0001837//epithelial to mesenchymal transition;GO:0045597//positive regulation of cell differentiation;GO:0008283//cell proliferation;GO:0042475//odontogenesis of dentin-containing tooth;GO:0021700//developmental maturation;GO:0008589//regulation…	gi|45383854|ref|NP_989459.1|/0/runt-related transcription factor 2 [Gallus gallus]
ENSGALG00000003547	3455	1461	0.8582	59.2887	1152	0.8718	50.136	1380	0.8544	56.1269	-	-	K03875|1|0.0|879|gga:427437|F-box and leucine-rich repeat protein 1 (S-phase kinase-associated protein 2)	GO:0031981//nuclear lumen;GO:0031461//cullin-RING ubiquitin ligase complex	GO:0005488//binding;GO:0003824//catalytic activity	GO:0043161//proteasomal ubiquitin-dependent protein catabolic process;GO:0051320//S phase;GO:0050794//regulation of cellular process	gi|56118960|ref|NP_001007983.1|/0/S-phase kinase-associated protein 2 [Gallus gallus]
ENSGALG00000005948	577	1461	0.9705	355.013	1474	0.9584	384.12	1383	0.9688	336.811	-	-	K02900|1|3e-71|267|mgp:100545680|large subunit ribosomal protein L27Ae	GO:0015934//large ribosomal subunit	GO:0003676//nucleic acid binding;GO:0005198//structural molecule activity	GO:0006412//translation;GO:0019080;GO:0031016//pancreas development	gi|118091246|ref|XP_001233333.1|/2.22885e-70/PREDICTED: 60S ribosomal protein L27a [Gallus gallus]
ENSGALG00000000150	592	1460	0.9949	345.781	1580	0.9949	401.311	1499	0.9916	355.811	-	-	K02940|1|7e-98|356|gga:425468|large subunit ribosomal protein L9e	GO:0031981//nuclear lumen;GO:0044444//cytoplasmic part;GO:0030529//ribonucleoprotein complex	GO:0003723//RNA binding;GO:0005198//structural molecule activity	GO:0006412//translation;GO:0019080;GO:0031016//pancreas development	gi|449273468|gb|EMC82962.1|/5.1084e-97/60S ribosomal protein L9 [Columba livia]
ENSGALG00000014366	3401	1452	0.7074	59.859	1412	0.7595	62.4271	1348	0.6827	55.6959	-	-	K12886|1|2e-155|550|gga:427458|heterogeneous nuclear ribonucleoprotein K	GO:0031981//nuclear lumen;GO:0000785//chromatin;GO:0005681//spliceosomal complex	GO:0000982//RNA polymerase II core promoter proximal region sequence-specific DNA binding transcription factor activity;GO:0000977//RNA polymerase II regulatory region sequence-specific DNA binding;GO:0043566//structure-specific DNA binding	GO:0010984;GO:0023052//signaling;GO:0000377;GO:0045807//positive regulation of endocytosis;GO:0045944//positive regulation of transcription from RNA polymerase II promoter;GO:0010870//positive regulation of receptor biosynthetic process	gi|363744462|ref|XP_425032.2|/1.84699e-154/PREDICTED: heterogeneous nuclear ribonucleoprotein K-like isoform 2 [Gallus gallus]
ENSGALG00000005894	3418	1451	0.9974	59.5203	1753	0.9994	77.1179	2089	0.9997	85.8828	-	-	K11839|1|0.0|1066|gga:415451|ubiquitin carboxyl-terminal hydrolase 8 [EC:3.1.2.15]	GO:0019898//extrinsic to membrane;GO:0005768//endosome;GO:0031090//organelle membrane	GO:0016790//thiolester hydrolase activity;GO:0004175//endopeptidase activity;GO:0019904//protein domain specific binding;GO:0019783//small conjugating protein-specific protease activity	GO:0006996//organelle organization;GO:0007264//small GTPase mediated signal transduction;GO:0019941//modification-dependent protein catabolic process;GO:0016579//protein deubiquitination	gi|363737746|ref|XP_003641901.1|/0/PREDICTED: ubiquitin carboxyl-terminal hydrolase 8 isoform 1 [Gallus gallus]
ENSGALG00000011465	2887	1449	0.991	70.3706	1183	0.992	61.6145	1939	0.9941	94.378	-	-	K07151|1|0.0|1429|mgp:100547170|dolichyl-diphosphooligosaccharide--protein glycosyltransferase [EC:2.4.1.119]	GO:0005789//endoplasmic reticulum membrane	GO:0016758//transferase activity, transferring hexosyl groups	GO:0006487//protein N-linked glycosylation	gi|326922019|ref|XP_003207249.1|/0/PREDICTED: dolichyl-diphosphooligosaccharide--protein glycosyltransferase subunit STT3B-like [Meleagris gallopavo]
ENSGALG00000014468	1540	1448	0.9935	131.831	1417	0.9604	138.355	1678	0.9558	153.113	-	-	K15622|1|2e-39|164|ssc:100620289|myeloid leukemia factor 1	GO:0005924//cell-substrate adherens junction;GO:0043231//intracellular membrane-bounded organelle	-	GO:0006950//response to stress	gi|71896821|ref|NP_001025947.1|/1.97944e-120/myeloid leukemia factor 2 [Gallus gallus]
ENSGALG00000002922	9622	1448	0.9462	21.0995	1526	0.9028	23.847	2720	0.9816	39.7231	-	-	K02599|1|0.0|5056|gga:374031|Notch	GO:0031981//nuclear lumen;GO:0044431//Golgi apparatus part;GO:0016021//integral to membrane;GO:0044432//endoplasmic reticulum part	GO:0004871//signal transducer activity;GO:0046872//metal ion binding	GO:0006351//transcription, DNA-dependent;GO:0007166//cell surface receptor signaling pathway;GO:0040007//growth;GO:0046578//regulation of Ras protein signal transduction;GO:0048534;GO:0045165//cell fate commitment;GO:0008283//cell proliferation;GO:0035108//limb morphogenesis;GO:0044267//cellular protein metabolic process;GO:0009855//determination of bilateral symmetry;GO:0002009//morphogenesis of…	gi|354725892|ref|NP_001238962.1|/0/neurogenic locus notch homolog protein 2 precursor [Gallus gallus]
ENSGALG00000016377	7201	1446	0.9328	28.1543	998	0.8709	20.8393	2016	0.9674	39.3403	-	-	K00431|1|1e-172|609|bfo:BRAFLDRAFT_67515|thyroid peroxidase [EC:1.11.1.8]	GO:0043231//intracellular membrane-bounded organelle;GO:0031012//extracellular matrix	GO:0005126//cytokine receptor binding;GO:0016209//antioxidant activity;GO:0005198//structural molecule activity;GO:0003824//catalytic activity;GO:0005506//iron ion binding	GO:0043062//extracellular structure organization;GO:0001959//regulation of cytokine-mediated signaling pathway;GO:0002376//immune system process;GO:0042743//hydrogen peroxide metabolic process;GO:0006950//response to stress	gi|363732364|ref|XP_419931.3|/0/PREDICTED: peroxidasin homolog [Gallus gallus]
ENSGALG00000003220	5726	1443	0.9551	35.3333	1695	0.9584	44.5106	2513	0.9666	61.671	-	-	K14326|1|0.0|2007|gga:420119|regulator of nonsense transcripts 1 [EC:3.6.4.-]	GO:0044427//chromosomal part;GO:0030529//ribonucleoprotein complex	GO:0003724//RNA helicase activity;GO:0046914//transition metal ion binding;GO:0003676//nucleic acid binding;GO:0032559	GO:0006415//translational termination;GO:0000956//nuclear-transcribed mRNA catabolic process;GO:0006259//DNA metabolic process;GO:0009207;GO:0006405//RNA export from nucleus	gi|363743891|ref|XP_418237.3|/0/PREDICTED: regulator of nonsense transcripts 1 [Gallus gallus]
ENSGALG00000021009	918	1437	0.9989	219.474	1511	0.9967	247.495	1097	0.9967	167.921	-	-	K09405|1|1e-144|512|gga:503512|forkhead box protein L	GO:0043231//intracellular membrane-bounded organelle;GO:0043234//protein complex	GO:0000981//sequence-specific DNA binding RNA polymerase II transcription factor activity;GO:0043565//sequence-specific DNA binding;GO:0035258//steroid hormone receptor binding;GO:0043566//structure-specific DNA binding;GO:0019899//enzyme binding;GO:0030234//enzyme regulator activity	GO:0010952//positive regulation of peptidase activity;GO:0000122//negative regulation of transcription from RNA polymerase II promoter;GO:0000737//DNA catabolic process, endonucleolytic;GO:0048562//embryonic organ morphogenesis;GO:0022601//menstrual cycle phase;GO:0007519//skeletal muscle tissue development;GO:0006915//apoptotic process;GO:0012502//induction of programmed cell death;GO:0030154//c…	gi|60302862|ref|NP_001012630.1|/1.02367e-143/forkhead box protein L2 [Gallus gallus]
ENSGALG00000004618	1757	1436	0.9585	114.591	1331	0.9585	113.907	1467	0.9607	117.327	-	-	K08876|1|1e-12|75.9|tsp:Tsp_08308|SCY1-like;K15682|2|1e-09|65.5|tgu:100224195|ligand of Numb protein X 3/4	GO:0043231//intracellular membrane-bounded organelle	GO:0005515//protein binding	GO:0032862//activation of Rho GTPase activity;GO:0016055//Wnt receptor signaling pathway;GO:0034394//protein localization to cell surface;GO:0008283//cell proliferation	gi|50758290|ref|XP_415850.1|/2.38874e-56/PREDICTED: uncharacterized protein LOC417605 isoform 2 [Gallus gallus]
ENSGALG00000011300	5366	1433	0.9622	37.4425	1526	0.9689	42.7611	2549	0.9713	66.7512	-	-	K03164|1|0.0|2848|gga:395966|DNA topoisomerase II [EC:5.99.1.3]	GO:0070603//SWI/SNF superfamily-type complex;GO:0000794//condensed nuclear chromosome	GO:0003916//DNA topoisomerase activity;GO:0019901//protein kinase binding;GO:0001071//nucleic acid binding transcription factor activity;GO:0032559;GO:0042623//ATPase activity, coupled	GO:0006351//transcription, DNA-dependent;GO:0007131//reciprocal meiotic recombination;GO:0007059//chromosome segregation;GO:0006260//DNA replication	gi|45384180|ref|NP_990413.1|/0/DNA topoisomerase 2-beta [Gallus gallus]
ENSGALG00000005483	2769	1433	0.9953	72.5592	1162	0.9852	63.0999	2537	0.9675	128.747	-	-	K06808|1|0.0|1376|gga:414849|cadherin 13, H-cadherin	GO:0009986//cell surface;GO:0031224//intrinsic to membrane;GO:0042995//cell projection;GO:0044421//extracellular region part;GO:0044459//plasma membrane part;GO:0044444//cytoplasmic part	GO:0050839//cell adhesion molecule binding;GO:0046872//metal ion binding;GO:0042562//hormone binding;GO:0042802//identical protein binding;GO:0071813//lipoprotein particle binding	GO:0001525//angiogenesis;GO:0007265//Ras protein signal transduction;GO:0010628//positive regulation of gene expression;GO:0001952//regulation of cell-matrix adhesion;GO:0051641//cellular localization;GO:0001935//endothelial cell proliferation;GO:0016337//cell-cell adhesion;GO:0007173//epidermal growth factor receptor signaling pathway;GO:0008284//positive regulation of cell proliferation;GO:0055…	gi|48976117|ref|NP_001001760.1|/0/cadherin-13 precursor [Gallus gallus]
ENSGALG00000016887	4204	1433	0.9803	47.7918	1199	0.9634	42.8846	1707	0.9546	57.0572	-	-	-	GO:0031981//nuclear lumen;GO:0005635//nuclear envelope	GO:0022892;GO:0017016//Ras GTPase binding;GO:0004857//enzyme inhibitor activity	GO:0051704;GO:0006606//protein import into nucleus	gi|363729116|ref|XP_416978.3|/0/PREDICTED: importin-5 [Gallus gallus]
ENSGALG00000003381	14637	1432	0.8834	13.717	1153	0.8452	11.8447	2089	0.9691	20.0552	-	-	K10594|1|0.0|8759|gga:415367|E3 ubiquitin-protein ligase HERC1 [EC:6.3.2.19]	GO:0043231//intracellular membrane-bounded organelle;GO:0044444//cytoplasmic part	GO:0005083//small GTPase regulator activity;GO:0016879//ligase activity, forming carbon-nitrogen bonds	GO:0051234//establishment of localization;GO:0043412//macromolecule modification	gi|118095631|ref|XP_413753.2|/0/PREDICTED: probable E3 ubiquitin-protein ligase HERC1 [Gallus gallus]
ENSGALG00000000314	2110	1431	0.9858	95.0882	1260	0.99	89.7911	2116	0.9905	140.92	-	-	K04572|1|0.0|646|mgp:100540661|neurofilament light polypeptide	GO:0030427//site of polarized growth;GO:0043005//neuron projection;GO:0005882//intermediate filament;GO:0044444//cytoplasmic part	GO:0005198//structural molecule activity;GO:0019899//enzyme binding	GO:0031346//positive regulation of cell projection organization;GO:0032536//regulation of cell projection size;GO:0051384//response to glucocorticoid stimulus;GO:0031103//axon regeneration;GO:0045110//intermediate filament bundle assembly;GO:0043623//cellular protein complex assembly;GO:0008088//axon cargo transport;GO:0043066//negative regulation of apoptotic process;GO:0050905//neuromuscular pr…	gi|50759528|ref|XP_417679.1|/0/PREDICTED: neurofilament light polypeptide isoform 2 [Gallus gallus]
ENSGALG00000016896	4861	1428	0.9916	41.1881	659	0.9747	20.3847	1483	0.9895	42.8702	-	-	K05673|1|0.0|2417|gga:418791|ATP-binding cassette, subfamily C (CFTR/MRP), member 4	GO:0031224//intrinsic to membrane;GO:0030667//secretory granule membrane	GO:0005253//anion channel activity;GO:0016616//oxidoreductase activity, acting on the CH-OH group of donors, NAD or NADP as acceptor;GO:0032559;GO:0042625//ATPase activity, coupled to transmembrane movement of ions	GO:0007599//hemostasis;GO:0015698//inorganic anion transport;GO:0006887//exocytosis;GO:0009207;GO:0001775//cell activation	gi|71895171|ref|NP_001025990.1|/0/multidrug resistance-associated protein 4 [Gallus gallus]
ENSGALG00000006743	1846	1426	0.9762	108.307	1220	0.9902	99.3741	1635	0.9735	124.459	-	-	K06630|1|9e-137|488|gga:416955|tyrosine 3-monooxygenase/tryptophan 5-monooxygenase activation protein	GO:0044424//intracellular part	GO:0016491//oxidoreductase activity;GO:0008092//cytoskeletal protein binding;GO:0035258//steroid hormone receptor binding	GO:0006584//catecholamine metabolic process;GO:0015031//protein transport;GO:0050767//regulation of neurogenesis;GO:0007067//mitosis;GO:0006915//apoptotic process;GO:0008208;GO:0050804//regulation of synaptic transmission;GO:0031345//negative regulation of cell projection organization;GO:0031958	gi|56119054|ref|NP_001007840.1|/7.19041e-136/14-3-3 protein eta [Gallus gallus]
ENSGALG00000001967	7085	1424	0.9773	28.1799	1275	0.9825	27.0592	2002	0.9918	39.7067	-	-	K05643|1|0.0|3039|gga:416386|ATP-binding cassette, subfamily A (ABC1), member 3	GO:0030141//secretory granule;GO:0016020//membrane	GO:0017111//nucleoside-triphosphatase activity;GO:0000166//nucleotide binding;GO:0015405	GO:0042221//response to chemical stimulus;GO:0051234//establishment of localization;GO:0008152//metabolic process	gi|363739664|ref|XP_414701.3|/0/PREDICTED: ATP-binding cassette sub-family A member 3 [Gallus gallus]
ENSGALG00000009451	1299	1423	0.8499	153.591	1207	0.8499	139.715	1311	0.8414	141.819	-	-	K05864|1|0.0|637|gga:428725|peptidyl-prolyl isomerase D [EC:5.2.1.8]	GO:0044424//intracellular part	GO:0005515//protein binding;GO:0016859//cis-trans isomerase activity	GO:0044267//cellular protein metabolic process	gi|363733121|ref|XP_426283.3|/0/PREDICTED: peptidyl-prolyl cis-trans isomerase D [Gallus gallus]
ENSGALG00000006771	499	1418	0.8818	398.424	1495	0.8798	450.491	1399	0.8798	393.964	-	-	K02957|1|4e-70|263|xtr:100125111|small subunit ribosomal protein S15Ae	GO:0043231//intracellular membrane-bounded organelle;GO:0015935//small ribosomal subunit	GO:0003676//nucleic acid binding;GO:0005198//structural molecule activity	GO:0006412//translation;GO:0019080;GO:0007417//central nervous system development;GO:0051707//response to other organism;GO:0051726//regulation of cell cycle;GO:0031016//pancreas development;GO:0008283//cell proliferation	gi|449275996|gb|EMC84721.1|/7.45003e-70/40S ribosomal protein S15a, partial [Columba livia]
ENSGALG00000003741	6647	1417	0.9776	29.8892	2028	0.954	45.8762	1706	0.9646	36.0656	-	-	K10362|1|0.0|3187|mgp:100540257|myosin XVIII	GO:0015629//actin cytoskeleton;GO:0044444//cytoplasmic part	GO:0003676//nucleic acid binding;GO:0042623//ATPase activity, coupled;GO:0005515//protein binding;GO:0032559	GO:0044260;GO:0043066//negative regulation of apoptotic process	gi|363741145|ref|XP_415827.3|/0/PREDICTED: myosin-XVIIIa [Gallus gallus]
ENSGALG00000010576	5548	1417	0.9564	35.8099	1386	0.9302	37.564	1726	0.9731	43.7164	-	-	K03122|1|5e-97|357|mgp:100548544|transcription initiation factor TFIIA large subunit	GO:0005654//nucleoplasm	GO:0008134//transcription factor binding	GO:0006366//transcription from RNA polymerase II promoter	gi|326920889|ref|XP_003206699.1|/3.88909e-96/PREDICTED: transcription initiation factor IIA subunit 1-like [Meleagris gallopavo]
ENSGALG00000014697	3427	1416	0.9189	57.932	1087	0.9352	47.6937	1843	0.9378	75.5703	-	-	K04500|1|0.0|873|gga:395247|mothers against decapentaplegic homolog 2/3	GO:0005667//transcription factor complex;GO:0044444//cytoplasmic part;GO:0016020//membrane;GO:0005667//transcription factor complex;GO:0044444//cytoplasmic part;GO:0016020//membrane	GO:0001071//nucleic acid binding transcription factor activity;GO:0005160//transforming growth factor beta receptor binding;GO:0043566//structure-specific DNA binding;GO:0043565//sequence-specific DNA binding;GO:0019899//enzyme binding;GO:0046332//SMAD binding;GO:0005072//transforming growth factor beta receptor, cytoplasmic mediator activity;GO:0001071//nucleic acid binding transcription factor …	GO:0007179//transforming growth factor beta receptor signaling pathway;GO:0048704//embryonic skeletal system morphogenesis;GO:0001704//formation of primary germ layer;GO:0006357//regulation of transcription from RNA polymerase II promoter;GO:0002682//regulation of immune system process;GO:0014706//striated muscle tissue development;GO:0030072//peptide hormone secretion;GO:0006464//cellular protei…	gi|449270559|gb|EMC81222.1|/0/Mothers against decapentaplegic like protein 2 [Columba livia]
ENSGALG00000009538	981	1416	0.946	202.378	836	0.9419	128.139	1005	0.946	143.958	-	-	K11153|1|3e-153|541|gga:423274|retinol dehydrogenase 12 [EC:1.1.1.-]	GO:0044464//cell part	GO:0016616//oxidoreductase activity, acting on the CH-OH group of donors, NAD or NADP as acceptor	GO:0001523//retinoid metabolic process	gi|50748322|ref|XP_421193.1|/2.28634e-152/PREDICTED: retinol dehydrogenase 12 [Gallus gallus]
ENSGALG00000000907	2176	1413	0.8401	91.0443	1355	0.8355	93.6323	1464	0.8336	94.5414	-	-	K04567|1|0.0|1088|gga:415885|lysyl-tRNA synthetase, class II [EC:6.1.1.6]	GO:0043234//protein complex;GO:0044429//mitochondrial part	GO:0003723//RNA binding;GO:0046872//metal ion binding;GO:0031406//carboxylic acid binding;GO:0004812//aminoacyl-tRNA ligase activity;GO:0032559	GO:0006418//tRNA aminoacylation for protein translation;GO:0015960	gi|71895483|ref|NP_001025754.1|/0/lysine--tRNA ligase [Gallus gallus]
ENSGALG00000009228	3573	1411	0.7856	55.3686	1298	0.7839	54.6244	1290	0.7921	50.7337	-	-	K10798|1|0.0|1818|gga:396199|poly [ADP-ribose] polymerase [EC:2.4.2.30]	GO:0043234//protein complex;GO:0031981//nuclear lumen;GO:0012505//endomembrane system;GO:0043234//protein complex;GO:0031981//nuclear lumen;GO:0012505//endomembrane system	GO:0003676//nucleic acid binding;GO:0016763//transferase activity, transferring pentosyl groups;GO:0046914//transition metal ion binding;GO:0005515//protein binding;GO:0000166//nucleotide binding;GO:0003676//nucleic acid binding;GO:0016763//transferase activity, transferring pentosyl groups;GO:0046914//transition metal ion binding;GO:0005515//protein binding;GO:0000166//nucleotide binding	GO:0040008//regulation of growth;GO:0006281//DNA repair;GO:0032868//response to insulin stimulus;GO:0006351//transcription, DNA-dependent;GO:0016485//protein processing;GO:0006464//cellular protein modification process;GO:0040008//regulation of growth;GO:0006281//DNA repair;GO:0032868//response to insulin stimulus;GO:0006351//transcription, DNA-dependent;GO:0016485//protein processing;GO:0006464/…	gi|3220000|sp|P26446.2|PARP1_CHICK/0/RecName: Full=Poly [ADP-ribose] polymerase 1; Short=PARP-1; AltName: Full=ADP-ribosyltransferase diphtheria toxin-like 1; Short=ARTD1; AltName: Full=NAD(+) ADP-ribosyltransferase 1; Short=ADPRT 1; AltName: Full=Poly[ADP-ribose] synthase 1
ENSGALG00000006694	7212	1410	0.751	27.4115	1444	0.7446	30.1063	1481	0.726	28.8562	-	-	K14327|1|0.0|2055|gga:419100|regulator of nonsense transcripts 2	GO:0043231//intracellular membrane-bounded organelle;GO:0044444//cytoplasmic part	GO:0003676//nucleic acid binding;GO:0005515//protein binding	GO:0006405//RNA export from nucleus;GO:0000956//nuclear-transcribed mRNA catabolic process	gi|363727406|ref|XP_417288.3|/0/PREDICTED: regulator of nonsense transcripts 2 [Gallus gallus]
ENSGALG00000003702	3446	1408	0.9643	57.2871	1391	0.9565	60.6956	1925	0.9669	78.4974	-	-	K11137|1|5e-67|256|dwi:Dwil_GK13071|telomere length regulation protein;K12471|3|1e-64|248|isc:IscW_ISCW008441|epsin	GO:0044431//Golgi apparatus part;GO:0016023//cytoplasmic membrane-bounded vesicle;GO:0044431//Golgi apparatus part;GO:0016023//cytoplasmic membrane-bounded vesicle	-	-	gi|71895315|ref|NP_001025786.1|/0/clathrin interactor 1 [Gallus gallus]
ENSGALG00000002509	7413	1408	0.7032	26.6304	1575	0.6992	31.9471	3586	0.7168	67.9761	-	-	K06236|1|0.0|870|gga:423986|collagen, type I/II/III/V/XI, alpha	GO:0005576//extracellular region	-	GO:0048731	gi|363735738|ref|XP_421846.3|/0/PREDICTED: collagen alpha-2(V) chain [Gallus gallus]
ENSGALG00000012913	6052	1406	0.7085	32.5729	1168	0.7242	29.0194	2189	0.7868	50.8261	-	-	K12642|1|0.0|1686|gga:418130|plakophilin 2	GO:0005911//cell-cell junction;GO:0031224//intrinsic to membrane;GO:0043231//intracellular membrane-bounded organelle	-	GO:0007155//cell adhesion	gi|363727977|ref|XP_416362.3|/0/PREDICTED: plakophilin-2 [Gallus gallus]
ENSGALG00000009434	6057	1404	0.9567	32.4997	1269	0.9592	31.5028	1309	0.9668	30.3684	-	-	K10352|1|2e-16|90.1|bmy:Bm1_00655|myosin heavy chain;K10388|3|1e-15|87.4|mdo:100014955|plectin	GO:0043227//membrane-bounded organelle;GO:0044425//membrane part	-	GO:0016477//cell migration;GO:0006810//transport;GO:0050789//regulation of biological process	gi|363731481|ref|XP_419399.3|/0/PREDICTED: uncharacterized protein LOC421337 [Gallus gallus]
ENSGALG00000008231	1713	1400	0.9632	114.588	1358	0.9737	119.203	1640	0.9726	134.532	-	-	K10408|1|7e-106|385|tca:664324|dynein heavy chain, axonemal;K12804|2|2e-17|91.7|xla:447609|proline-serine-threonine phosphatase interacting protein 1	GO:0044424//intracellular part;GO:0016020//membrane	GO:0005515//protein binding	GO:0031331;GO:0030100//regulation of endocytosis	gi|113206088|ref|NP_001038117.1|/0/protein kinase C and casein kinase substrate in neurons 3 [Gallus gallus]
ENSGALG00000013041	3754	1394	0.4851	52.0641	1229	0.4851	49.2269	1463	0.5005	54.7633	-	-	K09497|1|0.0|1017|gga:420930|T-complex protein 1 subunit epsilon	GO:0043234//protein complex;GO:0044444//cytoplasmic part;GO:0031981//nuclear lumen;GO:0015630//microtubule cytoskeleton	GO:0005515//protein binding;GO:0032559	GO:0006458//'de novo' protein folding;GO:0051707//response to other organism	gi|60302774|ref|NP_001012581.1|/0/T-complex protein 1 subunit epsilon [Gallus gallus]
ENSGALG00000011038	3147	1393	0.9704	62.0617	1780	0.9485	85.0489	2377	0.9679	106.138	-	-	K11586|1|3e-66|254|tgu:100217763|chromobox protein 3	GO:0015630//microtubule cytoskeleton;GO:0000790//nuclear chromatin	GO:0005515//protein binding	GO:0006325//chromatin organization	gi|449268326|gb|EMC79195.1|/2.51273e-65/Chromobox like protein 3, partial [Columba livia]
ENSGALG00000009782	4153	1390	0.9013	46.927	1242	0.901	44.9681	1878	0.9039	63.5438	-	-	K00670|1|0.0|1713|gga:422440|peptide alpha-N-acetyltransferase [EC:2.3.1.88]	-	-	-	gi|363733098|ref|XP_420407.3|/0/PREDICTED: N-alpha-acetyltransferase 15, NatA auxiliary subunit [Gallus gallus]
ENSGALG00000008856	5863	1389	0.8356	33.2163	1814	0.84	46.5225	1794	0.8475	42.9974	-	-	-	-	-	-	gi|363732673|ref|XP_420344.3|/0/PREDICTED: uncharacterized protein LOC422374 [Gallus gallus]
ENSGALG00000008783	733	1388	0.9823	265.494	1306	0.9891	267.907	1629	0.9836	312.289	-	-	K07874|1|1e-114|412|pon:100447267|Ras-related protein Rab-1A	GO:0043231//intracellular membrane-bounded organelle;GO:0044297//cell body;GO:0016020//membrane	GO:0017111//nucleoside-triphosphatase activity;GO:0032561//guanyl ribonucleotide binding	GO:0007265//Ras protein signal transduction;GO:0009207;GO:0048193//Golgi vesicle transport;GO:0015031//protein transport	gi|440907831|gb|ELR57927.1|/9.54496e-114/Ras-related protein Rab-1A, partial [Bos grunniens mutus]
ENSGALG00000004377	4416	1386	0.9192	44.0052	1356	0.9162	46.1717	2029	0.9327	64.5644	-	-	K14290|1|0.0|2132|gga:421192|exportin-1	GO:0032991//macromolecular complex;GO:0042175//nuclear outer membrane-endoplasmic reticulum membrane network;GO:0016604//nuclear body;GO:0000775//chromosome, centromeric region;GO:0044444//cytoplasmic part	GO:0005515//protein binding;GO:0003676//nucleic acid binding;GO:0022892	GO:0042221//response to chemical stimulus;GO:0050658//RNA transport;GO:0006357//regulation of transcription from RNA polymerase II promoter;GO:0006605//protein targeting;GO:0009894;GO:0033157//regulation of intracellular protein transport;GO:0007067//mitosis;GO:0022415;GO:0051704;GO:0033365//protein localization to organelle;GO:0046605//regulation of centrosome cycle	gi|313661460|ref|NP_001012887.2|/0/exportin-1 [Gallus gallus]
ENSGALG00000005108	4844	1385	0.6303	40.0881	1177	0.6868	36.5357	1380	0.6623	40.0327	-	-	K03869|1|0.0|1489|gga:424804|cullin 3	GO:0043231//intracellular membrane-bounded organelle;GO:0031461//cullin-RING ubiquitin ligase complex;GO:0000922//spindle pole	GO:0019787//small conjugating protein ligase activity;GO:0019899//enzyme binding	GO:0007166//cell surface receptor signaling pathway;GO:0007266//Rho protein signal transduction;GO:0043161//proteasomal ubiquitin-dependent protein catabolic process;GO:0051017//actin filament bundle assembly;GO:0008283//cell proliferation;GO:0048870//cell motility;GO:0043009//chordate embryonic development;GO:0007067//mitosis;GO:0006917//induction of apoptosis;GO:0000904//cell morphogenesis invo…	gi|363737120|ref|XP_422620.3|/0/PREDICTED: cullin-3, partial [Gallus gallus]
ENSGALG00000005048	3986	1383	0.9722	48.6468	1332	0.9792	50.2472	1752	0.9671	61.7642	-	-	K11649|1|0.0|1618|gga:420378|SWI/SNF related-matrix-associated actin-dependent regulator of chromatin subfamily C	-	-	-	gi|363729861|ref|XP_003640717.1|/0/PREDICTED: SWI/SNF complex subunit SMARCC1 [Gallus gallus]
ENSGALG00000014094	1564	1383	0.9859	123.981	892	0.9616	85.7577	1004	0.984	90.2063	-	-	K08790|1|0.0|951|gga:418217|serine/threonine kinase 38 [EC:2.7.11.1]	GO:0005856//cytoskeleton	GO:0046872//metal ion binding;GO:0008092//cytoskeletal protein binding;GO:0004672//protein kinase activity;GO:0032559	GO:0035556//intracellular signal transduction;GO:0006464//cellular protein modification process;GO:0006796//phosphate-containing compound metabolic process	gi|347800734|ref|NP_001025941.2|/0/serine/threonine-protein kinase 38-like [Gallus gallus]
ENSGALG00000004626	3256	1381	0.8771	59.4674	1420	0.8768	65.5766	1041	0.856	44.9269	-	-	K13094|1|0.0|1178|mgp:100538489|RNA-binding protein 5/10	GO:0031981//nuclear lumen;GO:0030529//ribonucleoprotein complex	GO:0003723//RNA binding;GO:0046872//metal ion binding	GO:0006915//apoptotic process;GO:0000380//alternative mRNA splicing, via spliceosome;GO:0008283//cell proliferation	gi|326927791|ref|XP_003210072.1|/0/PREDICTED: RNA-binding protein 5-like [Meleagris gallopavo]
ENSGALG00000002445	3394	1377	0.9991	56.8842	1026	0.9959	45.4549	1123	0.9973	46.4952	-	-	K15619|1|3e-10|68.9|dre:797346|Kunitz-type protease inhibitor 1	GO:0016020//membrane;GO:0044444//cytoplasmic part	-	-	gi|363742363|ref|XP_417781.3|/0/PREDICTED: KIAA0319-like [Gallus gallus]
ENSGALG00000005713	3646	1376	0.9833	52.9141	924	0.9819	38.1066	605	0.943	23.3173	-	-	-	-	-	-	gi|363738551|ref|XP_001233774.2|/0/PREDICTED: NCK-interacting protein with SH3 domain [Gallus gallus]
ENSGALG00000009229	1040	1374	0.9865	185.235	1418	0.9875	205.016	1279	0.9798	172.813	-	-	K02155|1|7e-50|198|mgp:100550867|V-type H+-transporting ATPase 16kDa proteolipid subunit [EC:3.6.3.14]	GO:0031224//intrinsic to membrane;GO:0044456//synapse part;GO:0033177//proton-transporting two-sector ATPase complex, proton-transporting domain;GO:0030136//clathrin-coated vesicle;GO:0033176;GO:0031090//organelle membrane	GO:0015078//hydrogen ion transmembrane transporter activity;GO:0005262//calcium channel activity	GO:0006754//ATP biosynthetic process;GO:0015988//energy coupled proton transmembrane transport, against electrochemical gradient	gi|326929423|ref|XP_003210864.1|/5.21283e-49/PREDICTED: v-type proton ATPase 16 kDa proteolipid subunit-like [Meleagris gallopavo]
ENSGALG00000009946	7889	1367	0.9681	24.295	1331	0.964	25.3689	2176	0.9697	38.7594	-	-	K12231|1|0.0|4398|tgu:100218194|E3 ubiquitin-protein ligase HECTD1 [EC:6.3.2.19]	GO:0044464//cell part	GO:0043169//cation binding;GO:0019787//small conjugating protein ligase activity	GO:0016567//protein ubiquitination;GO:0014020	gi|363734774|ref|XP_421227.3|/0/PREDICTED: E3 ubiquitin-protein ligase HECTD1 [Gallus gallus]
ENSGALG00000007130	662	1362	0.9985	288.462	1344	0.9849	305.272	1714	0.9985	363.825	-	-	K04392|1|7e-92|336|ssc:100627149|Ras-related C3 botulinum toxin substrate 1	GO:0048770;GO:0016020//membrane	GO:0032561//guanyl ribonucleotide binding;GO:0017111//nucleoside-triphosphatase activity;GO:0019899//enzyme binding	GO:0050688//regulation of defense response to virus;GO:0051641//cellular localization;GO:0009966//regulation of signal transduction;GO:0007169//transmembrane receptor protein tyrosine kinase signaling pathway;GO:0009207;GO:0019222//regulation of metabolic process;GO:0016477//cell migration;GO:0045806//negative regulation of endocytosis;GO:0006935//chemotaxis;GO:0042743//hydrogen peroxide metaboli…	gi|465978234|gb|EMP34975.1|/5.46772e-91/Ras-related C3 botulinum toxin substrate 1, partial [Chelonia mydas]
ENSGALG00000003662	11539	1360	0.9418	16.525	1532	0.9243	19.9635	1596	0.9513	19.4359	-	-	K13526|1|6e-95|352|mgp:100549487|cation-transporting ATPase 13A2 [EC:3.6.3.-];K13190|3|5e-30|136|nve:NEMVE_v1g237983|RNA-binding protein 15	GO:0031981//nuclear lumen	GO:0003676//nucleic acid binding	GO:0050794//regulation of cellular process	gi|363741980|ref|XP_417618.3|/0/PREDICTED: LOW QUALITY PROTEIN: uncharacterized protein LOC419460 [Gallus gallus]
ENSGALG00000017082	2164	1358	0.988	87.9857	1481	0.9778	102.907	1272	0.9681	82.598	-	-	K10802|1|2e-83|311|tgu:100230146|high mobility group protein B1	GO:0031981//nuclear lumen;GO:0043234//protein complex;GO:0042995//cell projection;GO:0005694//chromosome;GO:0044421//extracellular region part	GO:0008289//lipid binding;GO:0005102//receptor binding;GO:0008134//transcription factor binding;GO:0019843//rRNA binding;GO:0001071//nucleic acid binding transcription factor activity;GO:0005539//glycosaminoglycan binding;GO:0000400//four-way junction DNA binding;GO:0019887//protein kinase regulator activity	GO:0006954//inflammatory response;GO:0006284//base-excision repair;GO:0001932//regulation of protein phosphorylation;GO:0007346//regulation of mitotic cell cycle;GO:0008284//positive regulation of cell proliferation;GO:0045661//regulation of myoblast differentiation;GO:0032989;GO:0007423//sensory organ development;GO:0002562;GO:0005981//regulation of glycogen catabolic process;GO:0006266//DNA lig…	gi|5815432|gb|AAD52670.1|AF178849_1/1.46814e-82/high mobility group protein HMG1 [Gallus gallus]
ENSGALG00000002182	4202	1357	0.9193	45.2786	824	0.9005	29.486	1082	0.9112	36.1835	-	-	K08027|1|0.0|1047|tgu:100227775|nuclear receptor subfamily 5 group A member 2	GO:0031981//nuclear lumen	GO:0046914//transition metal ion binding;GO:0000981//sequence-specific DNA binding RNA polymerase II transcription factor activity;GO:0043565//sequence-specific DNA binding;GO:0004879//ligand-activated sequence-specific DNA binding RNA polymerase II transcription factor activity	GO:0055092//sterol homeostasis;GO:0045069//regulation of viral genome replication;GO:0007275//multicellular organismal development;GO:0008202//steroid metabolic process;GO:0008283//cell proliferation	gi|334321860|ref|XP_001377433.2|/0/PREDICTED: nuclear receptor subfamily 5 group A member 2 [Monodelphis domestica]
ENSGALG00000009079	2594	1356	0.9526	73.2925	818	0.9599	47.4164	1565	0.9372	84.7782	-	-	K01230|1|0.0|1367|gga:417296|mannosyl-oligosaccharide alpha-1,2-mannosidase [EC:3.2.1.113]	GO:0044432//endoplasmic reticulum part;GO:0031090//organelle membrane;GO:0031224//intrinsic to membrane	GO:0046872//metal ion binding;GO:0015924	GO:0006487//protein N-linked glycosylation	gi|363740357|ref|XP_415569.3|/0/PREDICTED: LOW QUALITY PROTEIN: endoplasmic reticulum mannosyl-oligosaccharide 1,2-alpha-mannosidase [Gallus gallus]
ENSGALG00000011292	4229	1356	0.7654	44.9564	1416	0.8222	50.3467	1700	0.8827	56.4873	-	-	K10580|1|1e-79|299|acs:100560649|ubiquitin-conjugating enzyme E2 N [EC:6.3.2.19]	GO:0043231//intracellular membrane-bounded organelle;GO:0031371//ubiquitin conjugating enzyme complex;GO:0044444//cytoplasmic part	GO:0032182//small conjugating protein binding;GO:0032559;GO:0019787//small conjugating protein ligase activity	GO:0000209//protein polyubiquitination;GO:0000725//recombinational repair;GO:0010638//positive regulation of organelle organization;GO:0031398//positive regulation of protein ubiquitination;GO:0050851//antigen receptor-mediated signaling pathway;GO:0051091//positive regulation of sequence-specific DNA binding transcription factor activity;GO:0002224//toll-like receptor signaling pathway;GO:001657…	gi|148666048|gb|EDK98464.1|/4.85511e-89/mCG1038069 [Mus musculus]
ENSGALG00000011031	3617	1354	0.9983	52.4855	1390	0.9978	57.7845	2785	0.9961	108.197	-	-	K11217|1|0.0|2293|gga:395681|Janus kinase 1 [EC:2.7.10.2]	GO:0043231//intracellular membrane-bounded organelle;GO:0043232;GO:0044444//cytoplasmic part	GO:0005126//cytokine receptor binding;GO:0004713//protein tyrosine kinase activity;GO:0032559	GO:0006468//protein phosphorylation;GO:0035556//intracellular signal transduction;GO:0001959//regulation of cytokine-mediated signaling pathway	gi|45382379|ref|NP_990201.1|/0/tyrosine-protein kinase JAK1 [Gallus gallus]
ENSGALG00000009056	4625	1352	0.968	40.9859	918	0.9766	29.8453	1499	0.9535	45.5438	-	-	K13513|1|0.0|763|gga:421303|lysocardiolipin and lysophospholipid acyltransferase [EC:2.3.1.- 2.3.1.51]	GO:0031090//organelle membrane;GO:0043231//intracellular membrane-bounded organelle;GO:0031224//intrinsic to membrane	GO:0016411//acylglycerol O-acyltransferase activity	GO:0032501//multicellular organismal process;GO:0006644//phospholipid metabolic process	gi|71895655|ref|NP_001026210.1|/0/lysocardiolipin acyltransferase 1 [Gallus gallus]
ENSGALG00000006483	2956	1352	0.9631	64.1271	2112	0.9675	107.432	1817	0.9658	86.3755	-	-	K06104|1|2e-68|261|tgu:100227292|angiomotin like 1	-	GO:0005515//protein binding	-	gi|363737068|ref|XP_422675.3|/0/PREDICTED: angiomotin like 2 [Gallus gallus]
ENSGALG00000002910	3693	1350	0.9564	51.2536	1368	0.964	55.6996	1696	0.9529	64.5337	-	-	K03267|1|0.0|1009|gga:768522|peptide chain release factor subunit 3	GO:0044464//cell part	GO:0017111//nucleoside-triphosphatase activity;GO:0032561//guanyl ribonucleotide binding;GO:0008079//translation termination factor activity	GO:0006412//translation;GO:0006915//apoptotic process;GO:0032446//protein modification by small protein conjugation;GO:0008213;GO:0009207;GO:0000956//nuclear-transcribed mRNA catabolic process	gi|208610021|ref|NP_001129149.1|/0/eukaryotic peptide chain release factor GTP-binding subunit ERF3A [Gallus gallus]
ENSGALG00000016105	9237	1347	0.8334	20.4459	1168	0.8181	19.0133	1017	0.8123	15.4714	-	-	K02677|1|5e-07|59.7|ptr:456276|classical protein kinase C [EC:2.7.11.13]	GO:0012506//vesicle membrane;GO:0031224//intrinsic to membrane;GO:0005886//plasma membrane	GO:0005543//phospholipid binding	-	gi|363733689|ref|XP_423126.3|/0/PREDICTED: LOW QUALITY PROTEIN: dysferlin, partial [Gallus gallus]
ENSGALG00000012311	1880	1347	0.9904	100.457	1339	0.9915	107.095	1718	0.9888	128.412	-	-	K06689|1|2e-80|300|tgu:100223566|ubiquitin-conjugating enzyme E2 D/E [EC:6.3.2.19]	GO:0043231//intracellular membrane-bounded organelle;GO:0031090//organelle membrane	GO:0019787//small conjugating protein ligase activity;GO:0032559	GO:0012501//programmed cell death;GO:0006511//ubiquitin-dependent protein catabolic process;GO:0006259//DNA metabolic process;GO:0000209//protein polyubiquitination;GO:0033554//cellular response to stress;GO:0001818//negative regulation of cytokine production;GO:0007178//transmembrane receptor protein serine/threonine kinase signaling pathway	gi|465972293|ref|XP_004263623.1|/1.66921e-79/PREDICTED: ubiquitin-conjugating enzyme E2 D3 isoform 3 [Orcinus orca]
ENSGALG00000003261	1236	1345	0.9984	152.571	1824	0.9992	221.897	4021	0.9976	457.147	-	-	-	GO:0044459//plasma membrane part;GO:0043231//intracellular membrane-bounded organelle	GO:0019843//rRNA binding	GO:0006352//DNA-dependent transcription, initiation	gi|1136637|dbj|BAA11538.1|/1.47737e-68/leucine-zipper protein [Gallus gallus]
ENSGALG00000006723	2158	1344	0.9842	87.3207	997	0.9676	69.4687	954	0.9574	62.1208	-	-	K01823|1|6e-158|558|gga:420459|isopentenyl-diphosphate delta-isomerase [EC:5.3.3.2]	-	-	-	gi|363729787|ref|XP_418561.3|/1.30276e-131/PREDICTED: isopentenyl-diphosphate Delta-isomerase 1 [Gallus gallus]
ENSGALG00000000156	2303	1342	0.9974	81.7011	1625	0.9983	106.097	1896	0.997	115.687	-	-	K08871|1|0.0|1016|gga:417049|bromodomain-containing protein 2	GO:0044424//intracellular part	-	-	gi|384254936|gb|AFH75302.1|/0/BRD2 [Lyrurus tetrix]
ENSGALG00000010235	3278	1341	0.9786	57.3574	1339	0.9805	61.421	1258	0.9994	53.9277	-	-	K01529|1|0.0|948|gga:426504|[EC:3.6.1.-];K13025|4|2e-72|275|tca:664411|ATP-dependent RNA helicase [EC:3.6.4.13];K03257|5|2e-72|275|cin:100177596|translation initiation factor 4A	GO:0005635//nuclear envelope	GO:0003676//nucleic acid binding;GO:0042623//ATPase activity, coupled;GO:0032559	GO:0006405//RNA export from nucleus	gi|57529497|ref|NP_001006568.1|/0/ATP-dependent RNA helicase DDX19B [Gallus gallus]
ENSGALG00000008661	1081	1341	0.9972	173.929	2178	0.9991	302.955	2515	0.9991	326.928	-	-	K06829|1|0.0|636|gga:429089|cysteine rich protein 61	-	GO:0019838//growth factor binding	GO:0043062//extracellular structure organization;GO:0001525//angiogenesis;GO:0010810//regulation of cell-substrate adhesion;GO:0016337//cell-cell adhesion;GO:0010033//response to organic substance;GO:0016049//cell growth;GO:0048568//embryonic organ development	gi|71896015|ref|NP_001026734.1|/0/protein CYR61 precursor [Gallus gallus]
ENSGALG00000005703	3493	1340	0.9702	53.7868	992	0.9405	42.703	2079	0.9688	83.6365	-	-	K14691|1|0.0|705|gga:415444|solute carrier family 30 (zinc transporter), member 4	GO:0005768//endosome;GO:0031410//cytoplasmic vesicle;GO:0016020//membrane	GO:0046915//transition metal ion transmembrane transporter activity	GO:0010038//response to metal ion;GO:0006829//zinc ion transport;GO:0033273//response to vitamin;GO:0007589//body fluid secretion;GO:0032879//regulation of localization;GO:0072507//divalent inorganic cation homeostasis	gi|363737741|ref|XP_003641899.1|/0/PREDICTED: zinc transporter 4 [Gallus gallus]
ENSGALG00000002937	2511	1340	0.9793	74.8217	1092	0.9661	65.3915	1320	0.9789	73.8698	-	-	K06698|1|5e-140|499|gga:420017|proteasome activator subunit 3 (PA28 gamma)	GO:0022624//proteasome accessory complex;GO:0043231//intracellular membrane-bounded organelle;GO:0031224//intrinsic to membrane	GO:0061135;GO:0048037//cofactor binding;GO:0046914//transition metal ion binding;GO:0005515//protein binding;GO:0016787//hydrolase activity;GO:0016641//oxidoreductase activity, acting on the CH-NH2 group of donors, oxygen as acceptor	GO:0010952//positive regulation of peptidase activity;GO:0043161//proteasomal ubiquitin-dependent protein catabolic process;GO:0051320//S phase;GO:0007050//cell cycle arrest;GO:0016070//RNA metabolic process;GO:0051439//regulation of ubiquitin-protein ligase activity involved in mitotic cell cycle;GO:0006520//cellular amino acid metabolic process;GO:0006915//apoptotic process;GO:0030330//DNA dama…	gi|60302750|ref|NP_001012568.1|/4.5308e-139/proteasome activator complex subunit 3 [Gallus gallus]
ENSGALG00000004661	2740	1339	0.992	68.5172	1391	0.9923	76.3347	1768	0.9898	90.6717	-	-	K10135|1|1e-35|152|gga:415948|scotin	GO:0044464//cell part	-	-	gi|71895441|ref|NP_001025762.1|/8.80399e-35/protein shisa-5 [Gallus gallus]
ENSGALG00000016216	2848	1336	0.9733	65.7712	1552	0.9765	81.9402	2600	0.9607	128.284	-	-	-	GO:0005856//cytoskeleton;GO:0016020//membrane;GO:0043231//intracellular membrane-bounded organelle	GO:0005488//binding	GO:0002274;GO:0010035//response to inorganic substance	gi|326918138|ref|XP_003205348.1|/0/PREDICTED: protein NDRG1-like [Meleagris gallopavo]
ENSGALG00000011377	1937	1335	0.9912	96.632	1294	0.9845	100.45	1251	0.9902	90.7544	-	-	K01265|1|0.0|841|gga:417912|methionyl aminopeptidase [EC:3.4.11.18]	GO:0044424//intracellular part	GO:0043169//cation binding;GO:0008238//exopeptidase activity;GO:0008237//metallopeptidase activity	GO:0018193//peptidyl-amino acid modification;GO:0051604//protein maturation	gi|57525368|ref|NP_001006233.1|/0/methionine aminopeptidase 2 [Gallus gallus]
ENSGALG00000016614	8351	1334	0.8624	22.3968	1494	0.8577	26.9003	1924	0.8745	32.3747	-	-	K05868|1|2e-07|60.8|mgp:100543246|cyclin B	GO:0015629//actin cytoskeleton;GO:0030054//cell junction	GO:0005515//protein binding	GO:0032989;GO:0048753//pigment granule organization;GO:0007417//central nervous system development;GO:0002088//lens development in camera-type eye;GO:0008105//asymmetric protein localization;GO:0048592//eye morphogenesis;GO:0032400//melanosome localization	gi|363728930|ref|XP_416847.3|/0/PREDICTED: protein Shroom2 [Gallus gallus]
ENSGALG00000014122	3230	1333	0.9963	57.8625	1272	0.9932	59.2147	1393	0.9997	60.6022	-	-	K00326|1|1e-176|621|gga:418220|cytochrome-b5 reductase [EC:1.6.2.2]	GO:0031966//mitochondrial membrane	GO:0016653//oxidoreductase activity, acting on NAD(P)H, heme protein as acceptor	GO:0006694//steroid biosynthetic process;GO:0008203//cholesterol metabolic process	gi|50729140|ref|XP_416445.1|/1.04863e-175/PREDICTED: NADH-cytochrome b5 reductase 3 [Gallus gallus]
ENSGALG00000001718	2481	1331	0.9798	75.2178	1144	0.9887	69.3337	1651	0.9992	93.5104	-	-	K10145|1|1e-165|584|gga:416161|cyclin G1	GO:0043231//intracellular membrane-bounded organelle;GO:0043005//neuron projection;GO:0044297//cell body;GO:0044444//cytoplasmic part	GO:0005515//protein binding	GO:0007417//central nervous system development;GO:0006915//apoptotic process;GO:0009719;GO:0040007//growth;GO:0000087//M phase of mitotic cell cycle;GO:0031572//G2 DNA damage checkpoint	gi|50754762|ref|XP_414493.1|/1.05706e-164/PREDICTED: cyclin-G1 isoform 2 [Gallus gallus]
ENSGALG00000016122	1230	1326	0.9756	151.15	1477	0.9699	180.56	1436	0.9699	164.055	-	-	K03247|1|2e-152|539|mgp:100541660|translation initiation factor 3 subunit H	GO:0043234//protein complex;GO:0044444//cytoplasmic part	GO:0008135//translation factor activity, nucleic acid binding	GO:0006413//translational initiation	gi|326918026|ref|XP_003205294.1|/1.22291e-151/PREDICTED: eukaryotic translation initiation factor 3 subunit H-like [Meleagris gallopavo]
ENSGALG00000014854	940	1326	0.7298	197.781	1403	0.7234	224.427	1604	0.7245	239.782	-	-	K12757|1|2e-91|336|cfa:607207|myosin regulatory light chain 12	GO:0015629//actin cytoskeleton	GO:0017111//nucleoside-triphosphatase activity;GO:0046872//metal ion binding	-	gi|449272455|gb|EMC82372.1|/4.98802e-93/Myosin regulatory light chain 2, smooth muscle minor isoform, partial [Columba livia]
ENSGALG00000011678	6887	1323	0.9871	26.9339	893	0.9169	19.4969	1621	0.9952	33.0745	-	-	K09533|1|0.0|4285|gga:420688|DnaJ homolog subfamily C member 13	-	GO:0005515//protein binding	-	gi|118085986|ref|XP_418787.2|/0/PREDICTED: dnaJ homolog subfamily C member 13 [Gallus gallus]
ENSGALG00000007089	1933	1322	0.9307	95.8891	1253	0.9333	97.4685	1713	0.955	124.528	-	-	K10949|1|5e-116|419|gga:771927|ER lumen protein retaining receptor	GO:0044431//Golgi apparatus part;GO:0031090//organelle membrane;GO:0031224//intrinsic to membrane	GO:0046923//ER retention sequence binding;GO:0004871//signal transducer activity	GO:0035437//maintenance of protein localization in endoplasmic reticulum;GO:0023052//signaling;GO:0015031//protein transport	gi|228480244|ref|NP_001153187.1|/4.35238e-115/ER lumen protein retaining receptor 2 [Gallus gallus]
ENSGALG00000007861	2640	1322	0.9841	70.2097	1049	0.9943	59.7471	1701	0.9943	90.5399	-	-	K12669|1|3e-143|509|xla:494750|oligosaccharyltransferase complex subunit gamma	GO:0005789//endoplasmic reticulum membrane;GO:0031224//intrinsic to membrane	GO:0004576//oligosaccharyl transferase activity	GO:0019725//cellular homeostasis;GO:0006487//protein N-linked glycosylation	gi|57530159|ref|NP_001006435.1|/3.52567e-158/magnesium transporter protein 1 precursor [Gallus gallus]
ENSGALG00000023401	5605	1319	0.9281	32.9943	1331	0.9261	35.7065	1421	0.9381	35.6253	-	-	K11862|1|0.0|1447|gga:423953|ubiquitin thioesterase ZRANB1 [EC:3.1.2.-]	-	-	-	gi|118093156|ref|XP_421816.2|/0/PREDICTED: ubiquitin thioesterase ZRANB1 [Gallus gallus]
ENSGALG00000005619	852	1319	0.993	217.057	364	0.993	64.2402	121	0.9836	19.9566	-	-	K03901|1|4e-138|491|gga:429084|coagulation factor III (tissue factor)	-	-	-	gi|50751792|ref|XP_426640.1|/2.81443e-137/PREDICTED: tissue factor [Gallus gallus]
ENSGALG00000002863	2474	1318	0.9895	74.6939	1079	0.9871	65.5793	1584	0.9956	89.9695	-	-	-	GO:0012505//endomembrane system;GO:0005793//endoplasmic reticulum-Golgi intermediate compartment;GO:0031090//organelle membrane;GO:0043231//intracellular membrane-bounded organelle;GO:0031224//intrinsic to membrane	GO:0005488//binding	GO:0048193//Golgi vesicle transport	gi|224067439|ref|XP_002195791.1|/1.24609e-157/PREDICTED: endoplasmic reticulum-Golgi intermediate compartment protein 1 [Taeniopygia guttata]
ENSGALG00000002053	2987	1317	0.9387	61.8187	1293	0.9354	65.0891	1854	0.9377	87.2196	-	-	K00327|1|0.0|1340|gga:417520|NADPH-ferrihemoprotein reductase [EC:1.6.2.4]	GO:0043231//intracellular membrane-bounded organelle;GO:0031090//organelle membrane	GO:0046914//transition metal ion binding;GO:0005515//protein binding;GO:0000166//nucleotide binding;GO:0016675;GO:0050662//coenzyme binding;GO:0016653//oxidoreductase activity, acting on NAD(P)H, heme protein as acceptor	GO:0010893//positive regulation of steroid biosynthetic process;GO:0002062//chondrocyte differentiation;GO:0032768;GO:0008203//cholesterol metabolic process;GO:0006475//internal protein amino acid acetylation;GO:0006730//one-carbon metabolic process;GO:0006631//fatty acid metabolic process;GO:0006915//apoptotic process;GO:0090345;GO:0008589//regulation of smoothened signaling pathway;GO:0044270;G…	gi|307775405|ref|NP_001182725.1|/0/NADPH--cytochrome P450 reductase [Gallus gallus]
ENSGALG00000004965	3482	1312	0.9963	52.8293	1080	0.9931	46.638	1158	0.9937	46.7326	-	-	K08745|1|0.0|1278|gga:417220|solute carrier family 27 (fatty acid transporter), member 1/4 [EC:6.2.1.-]	GO:0031224//intrinsic to membrane	GO:0005319//lipid transporter activity;GO:0005488//binding;GO:0003824//catalytic activity	GO:0031667//response to nutrient levels;GO:0015908//fatty acid transport;GO:0032787//monocarboxylic acid metabolic process;GO:0044238//primary metabolic process	gi|363740327|ref|XP_415504.3|/0/PREDICTED: long-chain fatty acid transport protein 4 [Gallus gallus]
ENSGALG00000026364	6693	1312	0.3154	27.4842	1154	0.3221	25.9257	1352	0.3271	28.3854	-	-	K12348|1|0.0|774|gga:422727|acid ceramidase [EC:3.5.1.23]	GO:0000323//lytic vacuole	GO:0016811//hydrolase activity, acting on carbon-nitrogen (but not peptide) bonds, in linear amides	GO:0046519	gi|57530079|ref|NP_001006453.1|/0/acid ceramidase precursor [Gallus gallus]
ENSGALG00000005675	1448	1310	0.7555	126.845	1426	0.7597	148.08	1185	0.7472	114.998	-	-	-	GO:0016020//membrane;GO:0044424//intracellular part	-	-	gi|363737091|ref|XP_422649.3|/1.27246e-81/PREDICTED: pituitary tumor-transforming gene 1 protein-interacting protein-like [Gallus gallus]
ENSGALG00000012408	1554	1309	0.9865	118.102	1201	0.9858	116.208	1309	0.982	118.366	-	-	K03064|1|0.0|747|cfa:478522|26S proteasome regulatory subunit T4	GO:0043231//intracellular membrane-bounded organelle;GO:0043234//protein complex;GO:0043231//intracellular membrane-bounded organelle;GO:0043234//protein complex	GO:0005515//protein binding;GO:0017111//nucleoside-triphosphatase activity;GO:0032559;GO:0005515//protein binding;GO:0017111//nucleoside-triphosphatase activity;GO:0032559	GO:0043161//proteasomal ubiquitin-dependent protein catabolic process;GO:0051320//S phase;GO:0007050//cell cycle arrest;GO:0016070//RNA metabolic process;GO:0009207;GO:0051439//regulation of ubiquitin-protein ligase activity involved in mitotic cell cycle;GO:0006520//cellular amino acid metabolic process;GO:0006915//apoptotic process;GO:0030330//DNA damage response, signal transduction by p53 cla…	gi|213972598|ref|NP_001093979.1|/0/proteasome (prosome, macropain) 26S subunit, ATPase, 6 [Rattus norvegicus]
ENSGALG00000003830	6512	1309	0.9384	28.1835	1216	0.9441	28.0779	1671	0.9685	36.058	-	-	K14317|1|0.0|2444|mgp:100551176|nuclear pore complex protein Nup214	GO:0044444//cytoplasmic part;GO:0044428//nuclear part	GO:0005488//binding	GO:0016070//RNA metabolic process;GO:0015758//glucose transport;GO:0006605//protein targeting	gi|363740546|ref|XP_425333.3|/0/PREDICTED: nuclear pore complex protein Nup214 [Gallus gallus]
ENSGALG00000014867	1472	1308	0.9511	124.586	1198	0.9735	122.375	1466	0.9001	139.948	-	-	K14322|1|0.0|769|gga:427195|polyadenylate-binding protein-interacting protein 1	GO:0044424//intracellular part	GO:0090079	GO:0006412//translation	gi|363744132|ref|XP_003642983.1|/0/PREDICTED: polyadenylate-binding protein-interacting protein 1-like [Gallus gallus]
ENSGALG00000002797	1700	1305	0.9647	107.629	1270	0.9865	112.331	1660	0.9641	137.214	-	-	K00033|1|0.0|943|gga:419450|6-phosphogluconate dehydrogenase [EC:1.1.1.44];K10392|2|0.0|894|mgp:100546119|kinesin family member 1/13/14;K11511|5|0.0|863|tgu:100190174|centromere protein S	GO:0044444//cytoplasmic part	GO:0016616//oxidoreductase activity, acting on the CH-OH group of donors, NAD or NADP as acceptor;GO:0000166//nucleotide binding;GO:0030246//carbohydrate binding;GO:0048037//cofactor binding	GO:0019520;GO:0006098//pentose-phosphate shunt;GO:0019321//pentose metabolic process	gi|57529439|ref|NP_001006303.1|/0/6-phosphogluconate dehydrogenase, decarboxylating [Gallus gallus]
ENSGALG00000001317	2662	1301	0.976	68.5234	1147	0.935	64.7889	1235	0.9876	65.1927	-	-	K14613|1|2e-07|58.9|aga:AgaP_AGAP005317|MFS transporter, PCFT/HCP family, solute carrier family 46 (folate transporter), member 1/3;K08214|3|3e-06|55.1|dre:559752|MFS transporter, OCT family, solute carrier family 22 (organic cation transporter), member 18	GO:0031224//intrinsic to membrane	GO:0008493//tetracycline transporter activity	GO:0015850//organic hydroxy compound transport;GO:0042221//response to chemical stimulus	gi|86129554|ref|NP_001034410.1|/0/hippocampus abundant transcript 1 protein [Gallus gallus]
ENSGALG00000003805	6719	1300	0.8418	27.1274	1171	0.8466	26.2058	1996	0.8894	41.7442	-	-	K07376|1|0.0|1167|gga:423682|protein kinase, cGMP-dependent [EC:2.7.11.12]	GO:0043231//intracellular membrane-bounded organelle;GO:0044444//cytoplasmic part;GO:0016020//membrane	GO:0019002//GMP binding;GO:0004690//cyclic nucleotide-dependent protein kinase activity;GO:0032559	GO:0016477//cell migration;GO:0001775//cell activation;GO:0006796//phosphate-containing compound metabolic process;GO:0007420//brain development;GO:0031175//neuron projection development;GO:0007010//cytoskeleton organization;GO:0023052//signaling;GO:0007599//hemostasis;GO:0006464//cellular protein modification process	gi|363735092|ref|XP_003641507.1|/0/PREDICTED: cGMP-dependent protein kinase 1 [Gallus gallus]
ENSGALG00000006015	3192	1299	0.9994	57.0579	1184	0.9928	55.7743	1340	0.9897	58.9905	-	-	K12392|1|6e-15|84.3|smm:Smp_034870|AP-1 complex subunit beta-1;K11825|4|8e-14|80.5|bmy:Bm1_28810|AP-2 complex subunit beta-1;K12396|5|1e-13|80.1|gga:420079|AP-3 complex subunit delta-1	GO:0030120//vesicle coat	GO:0005488//binding	GO:0051704;GO:0048200;GO:0015031//protein transport	gi|57530020|ref|NP_001006467.1|/0/coatomer subunit beta [Gallus gallus]
ENSGALG00000002095	1627	1298	0.9914	111.855	1430	0.9711	132.158	1484	0.9773	128.17	-	-	K12194|1|3e-72|273|gga:419150|charged multivesicular body protein 4	GO:0005768//endosome	GO:0005488//binding	GO:0016192//vesicle-mediated transport	gi|57529355|ref|NP_001006286.1|/2.37007e-71/charged multivesicular body protein 4b [Gallus gallus]
ENSGALG00000004937	2903	1297	0.9979	62.6415	1474	0.9924	76.3477	1885	0.9838	91.244	-	-	-	GO:0043231//intracellular membrane-bounded organelle	-	-	gi|326927811|ref|XP_003210082.1|/7.15771e-160/PREDICTED: transcription cofactor vestigial-like protein 4-like [Meleagris gallopavo]
ENSGALG00000003882	4871	1297	0.5332	37.3329	1100	0.5358	33.9563	976	0.6395	28.156	-	-	K11651|1|2e-129|464|tgu:100232351|SWI/SNF-related matrix-associated actin-dependent regulator of chromatin subfamily E, member 1	GO:0031981//nuclear lumen;GO:0070603//SWI/SNF superfamily-type complex;GO:0005694//chromosome;GO:0031981//nuclear lumen;GO:0070603//SWI/SNF superfamily-type complex;GO:0005694//chromosome	GO:0003712//transcription cofactor activity;GO:0003676//nucleic acid binding;GO:0016407//acetyltransferase activity;GO:0005515//protein binding;GO:0003712//transcription cofactor activity;GO:0003676//nucleic acid binding;GO:0016407//acetyltransferase activity;GO:0005515//protein binding	GO:0048731;GO:0006355//regulation of transcription, DNA-dependent;GO:0034728//nucleosome organization;GO:0048731;GO:0006355//regulation of transcription, DNA-dependent;GO:0034728//nucleosome organization	gi|465974454|gb|EMP33855.1|/1.96741e-128/SWI/SNF-related matrix-associated actin-dependent regulator chromatin subfamily E member 1 [Chelonia mydas]
ENSGALG00000009913	3241	1296	0.9818	56.0655	1082	0.9759	50.1988	1309	0.9855	56.7545	-	-	K11654|1|0.0|1032|mgp:100544130|SWI/SNF-related matrix-associated actin-dependent regulator of chromatin subfamily A member 5 [EC:3.6.4.-]	GO:0031010;GO:0031981//nuclear lumen;GO:0005657//replication fork	GO:0017111//nucleoside-triphosphatase activity;GO:0003676//nucleic acid binding;GO:0005515//protein binding;GO:0003682//chromatin binding;GO:0032559	GO:0006351//transcription, DNA-dependent;GO:0034728//nucleosome organization;GO:0006338//chromatin remodeling	gi|363733106|ref|XP_001234486.2|/0/PREDICTED: SWI/SNF-related matrix-associated actin-dependent regulator of chromatin subfamily A member 5 [Gallus gallus]
ENSGALG00000003932	594	1293	0.9882	305.198	2108	0.9983	533.617	4322	0.9983	1022.44	-	-	K06257|1|3e-76|284|gga:419184|syndecan	GO:0043229//intracellular organelle;GO:0031224//intrinsic to membrane	GO:0004872//receptor activity;GO:0005515//protein binding	-	gi|56119024|ref|NP_001007870.1|/2.50177e-75/syndecan-4 precursor [Gallus gallus]
ENSGALG00000003053	1262	1290	0.9937	143.318	1653	0.9952	196.951	1543	0.9921	171.809	-	-	K11188|1|9e-124|444|gga:429062|peroxiredoxin 6, 1-Cys peroxiredoxin [EC:1.11.1.7 1.11.1.15 3.1.1.-]	GO:0000323//lytic vacuole;GO:0031410//cytoplasmic vesicle	GO:0016209//antioxidant activity;GO:0004091//carboxylesterase activity;GO:0016705//oxidoreductase activity, acting on paired donors, with incorporation or reduction of molecular oxygen	GO:0006979//response to oxidative stress;GO:0006644//phospholipid metabolic process;GO:0019725//cellular homeostasis	gi|86129578|ref|NP_001034418.1|/7.24685e-123/peroxiredoxin-6 [Gallus gallus]
ENSGALG00000009940	3144	1290	0.9561	57.5277	1350	0.9831	64.5649	1845	0.9812	82.462	-	-	K15285|1|2e-175|617|gga:417842|solute carrier family 35, member E3	GO:0031224//intrinsic to membrane	-	-	gi|313850967|ref|NP_001186545.1|/1.47409e-174/solute carrier family 35 member E3 [Gallus gallus]
ENSGALG00000009828	3323	1290	0.9407	54.4288	1378	0.9326	62.354	1532	0.9476	64.7841	-	-	K11584|1|0.0|763|gga:421372|protein phosphatase 2 (formerly 2A), regulatory subunit B'	GO:0043231//intracellular membrane-bounded organelle;GO:0044427//chromosomal part;GO:0008287//protein serine/threonine phosphatase complex	GO:0019888//protein phosphatase regulator activity;GO:0019899//enzyme binding	GO:0048523//negative regulation of cellular process;GO:0006470//protein dephosphorylation;GO:0023052//signaling;GO:0033673//negative regulation of kinase activity	gi|118087908|ref|XP_419432.2|/0/PREDICTED: serine/threonine-protein phosphatase 2A 56 kDa regulatory subunit alpha isoform [Gallus gallus]
ENSGALG00000007766	5776	1288	0.9221	31.265	1054	0.9313	27.4384	813	0.8913	19.7789	-	-	-	-	-	GO:0007275//multicellular organismal development	gi|363729662|ref|XP_418603.3|/0/PREDICTED: sickle tail protein homolog [Gallus gallus]
ENSGALG00000003936	1563	1288	0.9859	115.538	1118	0.9962	107.554	1045	0.9846	93.9501	-	-	K01074|1|2e-174|612|gga:419681|palmitoyl-protein thioesterase [EC:3.1.2.22]	GO:0043005//neuron projection;GO:0044297//cell body;GO:0000323//lytic vacuole;GO:0044425//membrane part;GO:0044421//extracellular region part;GO:0030136//clathrin-coated vesicle	-	GO:0000737//DNA catabolic process, endonucleolytic;GO:0007626//locomotory behavior;GO:0007417//central nervous system development;GO:0007612//learning;GO:0006665//sphingolipid metabolic process;GO:0050953//sensory perception of light stimulus;GO:0048468//cell development;GO:0035601//protein deacylation;GO:0030163//protein catabolic process;GO:0001505//regulation of neurotransmitter levels;GO:0035…	gi|71895209|ref|NP_001026074.1|/1.57187e-173/palmitoyl-protein thioesterase 1 precursor [Gallus gallus]
ENSGALG00000009975	6078	1287	0.3496	29.6884	1153	0.343	28.5242	1237	0.3276	28.5989	-	-	K09494|1|0.0|1006|gga:417846|T-complex protein 1 subunit beta	GO:0043234//protein complex;GO:0044444//cytoplasmic part;GO:0031981//nuclear lumen	GO:0005515//protein binding;GO:0032559	GO:0006458//'de novo' protein folding	gi|60302718|ref|NP_001012551.1|/0/T-complex protein 1 subunit beta [Gallus gallus]
ENSGALG00000012992	7700	1286	0.9184	23.4164	1294	0.9187	25.269	2213	0.9543	40.386	-	-	K08867|1|0.0|3188|gga:427925|WNK lysine deficient protein kinase [EC:2.7.11.1]	-	-	-	gi|363728135|ref|XP_001235131.2|/0/PREDICTED: LOW QUALITY PROTEIN: serine/threonine-protein kinase WNK1 [Gallus gallus]
ENSGALG00000007462	1049	1285	0.9981	171.75	678	0.9971	97.185	997	0.9962	133.555	-	-	K08568|1|2e-176|619|gga:419311|cathepsin X [EC:3.4.18.1]	-	GO:0004175//endopeptidase activity	GO:0019538//protein metabolic process;GO:0048646//anatomical structure formation involved in morphogenesis	gi|363741689|ref|XP_417483.3|/5.63173e-176/PREDICTED: cathepsin Z [Gallus gallus]
ENSGALG00000006282	3851	1285	0.9769	46.7842	822	0.9836	32.0955	976	0.9743	35.6136	-	-	K01132|1|0.0|1035|gga:415848|N-acetylgalactosamine-6-sulfatase [EC:3.1.6.4]	GO:0000323//lytic vacuole	GO:0008484//sulfuric ester hydrolase activity;GO:0043169//cation binding	-	gi|50753991|ref|XP_414208.1|/0/PREDICTED: N-acetylgalactosamine-6-sulfatase [Gallus gallus]
ENSGALG00000002340	5652	1285	0.9676	31.8765	1302	0.9795	34.6381	1308	0.9682	32.5196	-	-	K10847|1|2e-56|223|spu:582941|DNA-repair protein complementing XP-A cells	GO:0005622//intracellular	GO:0046872//metal ion binding	-	gi|118095475|ref|XP_413718.2|/0/PREDICTED: zinc finger protein 609 [Gallus gallus]
ENSGALG00000013002	2479	1285	0.9891	72.6769	1144	0.9903	69.3897	1735	0.9952	98.3474	-	-	-	-	GO:0019904//protein domain specific binding	GO:0006917//induction of apoptosis;GO:0009267//cellular response to starvation;GO:0043433//negative regulation of sequence-specific DNA binding transcription factor activity;GO:0006914//autophagy	gi|71896843|ref|NP_001026174.1|/9.23833e-44/death-associated protein 1 [Gallus gallus]
ENSGALG00000008229	2062	1283	0.9467	87.2384	984	0.9733	71.7549	760	0.9665	51.7922	-	-	K14085|1|0.0|1050|gga:426812|aldehyde dehydrogenase family 7 member A1 [EC:1.2.1.31 1.2.1.8 1.2.1.3]	GO:0044429//mitochondrial part	GO:0004030//aldehyde dehydrogenase [NAD(P)+] activity	GO:0006553//lysine metabolic process;GO:0050954//sensory perception of mechanical stimulus	gi|118104602|ref|XP_424422.2|/0/PREDICTED: alpha-aminoadipic semialdehyde dehydrogenase isoform 2 [Gallus gallus]
ENSGALG00000009463	2655	1282	0.971	67.7007	1283	0.9804	72.662	999	0.9789	52.8738	-	-	K11800|1|0.0|1523|gga:428876|WD repeat-containing protein 22	-	-	-	gi|363734474|ref|XP_426432.3|/0/PREDICTED: DDB1- and CUL4-associated factor 5 [Gallus gallus]
ENSGALG00000008294	9815	1280	0.8876	18.2848	1318	0.8914	20.1916	1753	0.9422	25.0976	-	-	K04958|1|0.0|5191|gga:395412|inositol 1,4,5-triphosphate receptor type 1	-	-	-	gi|291327472|ref|NP_001167530.1|/0/inositol 1,4,5-triphosphate receptor, type 1 [Gallus gallus]
ENSGALG00000014331	2463	1279	0.9903	72.8074	986	0.9578	60.1946	937	0.959	53.4583	-	-	K09571|1|0.0|892|gga:418261|FK506-binding protein 4/5 [EC:5.2.1.8]	GO:0031981//nuclear lumen;GO:0030426//growth cone;GO:0015630//microtubule cytoskeleton;GO:0044444//cytoplasmic part	GO:0032561//guanyl ribonucleotide binding;GO:0005527//macrolide binding;GO:0008092//cytoskeletal protein binding;GO:0032559;GO:0035258//steroid hormone receptor binding;GO:0016859//cis-trans isomerase activity	GO:0007548//sex differentiation;GO:0018193//peptidyl-amino acid modification;GO:0030518//intracellular steroid hormone receptor signaling pathway;GO:0010975//regulation of neuron projection development;GO:0001655//urogenital system development;GO:0031109//microtubule polymerization or depolymerization;GO:0008104//protein localization;GO:0043623//cellular protein complex assembly;GO:0000041//trans…	gi|57525441|ref|NP_001006250.1|/0/peptidyl-prolyl cis-trans isomerase FKBP4 [Gallus gallus]
ENSGALG00000008088	2072	1277	0.9961	86.4113	995	0.9995	72.2069	1118	0.9966	75.8214	-	-	K01897|1|0.0|1347|gga:422345|long-chain acyl-CoA synthetase [EC:6.2.1.3]	GO:0031224//intrinsic to membrane;GO:0031966//mitochondrial membrane;GO:0044297//cell body;GO:0042579//microbody	GO:0015645//fatty acid ligase activity;GO:0032559	GO:0048609//multicellular organismal reproductive process;GO:0006631//fatty acid metabolic process;GO:0048856//anatomical structure development;GO:0031667//response to nutrient levels;GO:0006641//triglyceride metabolic process;GO:0006869//lipid transport;GO:0034097//response to cytokine stimulus	gi|118089631|ref|XP_420317.2|/0/PREDICTED: long-chain-fatty-acid--CoA ligase 4 [Gallus gallus]
ENSGALG00000007177	5396	1272	0.985	33.051	1177	0.9681	32.7982	1963	0.9813	51.1197	-	-	K01104|1|0.0|2667|gga:374208|protein-tyrosine phosphatase [EC:3.1.3.48]	GO:0031224//intrinsic to membrane	GO:0004721//phosphoprotein phosphatase activity;GO:0005515//protein binding	GO:0006464//cellular protein modification process	gi|45383516|ref|NP_989645.1|/0/receptor-type tyrosine-protein phosphatase gamma precursor [Gallus gallus]
ENSGALG00000000771	2788	1272	0.9964	63.9682	698	0.9824	37.6451	657	0.9849	33.1141	-	-	K06129|1|0.0|781|gga:768530|lysophospholipase III [EC:3.1.1.5]	GO:0000323//lytic vacuole	GO:0008289//lipid binding;GO:0008374//O-acyltransferase activity;GO:0004623//phospholipase A2 activity	GO:0006631//fatty acid metabolic process;GO:0006650//glycerophospholipid metabolic process;GO:0046519	gi|118096079|ref|XP_001231519.1|/0/PREDICTED: group XV phospholipase A2 [Gallus gallus]
ENSGALG00000007396	3322	1271	0.9579	53.6433	1239	0.9573	56.0812	994	0.9603	42.0462	-	-	K04429|1|0.0|1657|gga:395499|thousand and one amino acid protein kinase [EC:2.7.11.1]	GO:0043231//intracellular membrane-bounded organelle;GO:0016020//membrane	GO:0004672//protein kinase activity;GO:0032559;GO:0019887//protein kinase regulator activity	GO:0043410//positive regulation of MAPK cascade;GO:0006468//protein phosphorylation;GO:0043409//negative regulation of MAPK cascade	gi|60302698|ref|NP_001012541.1|/0/serine/threonine-protein kinase TAO3 [Gallus gallus]
ENSGALG00000001937	2719	1270	0.9871	65.4884	962	0.9842	53.1999	945	0.9857	48.8385	-	-	K12373|1|0.0|1011|gga:415320|hexosaminidase [EC:3.2.1.52]	GO:0000323//lytic vacuole	GO:0015929//hexosaminidase activity;GO:0046983//protein dimerization activity;GO:0043167//ion binding	GO:0008366//axon ensheathment;GO:0006022;GO:0050905//neuromuscular process;GO:0008344//adult locomotory behavior;GO:0050954//sensory perception of mechanical stimulus;GO:0000003//reproduction;GO:0001573//ganglioside metabolic process;GO:0010876//lipid localization;GO:0007033//vacuole organization;GO:0000904//cell morphogenesis involved in differentiation	gi|71896277|ref|NP_001025561.1|/0/beta-hexosaminidase subunit alpha precursor [Gallus gallus]
ENSGALG00000007522	4560	1270	0.9853	39.0489	1325	0.9844	43.6914	799	0.9925	24.6219	-	-	K05667|1|0.0|2841|mgp:100551232|ATP-binding cassette, subfamily C (CFTR/MRP), member 3	GO:0031224//intrinsic to membrane	GO:0017111//nucleoside-triphosphatase activity;GO:0015405;GO:0032559	GO:0006810//transport;GO:0009207	gi|363740981|ref|XP_420102.3|/0/PREDICTED: canalicular multispecific organic anion transporter 2 [Gallus gallus]
ENSGALG00000011992	8385	1267	0.9617	21.1857	1315	0.9522	23.5813	1664	0.9777	27.8862	-	-	K04498|1|0.0|2143|mgp:100543704|E1A/CREB-binding protein [EC:2.3.1.48]	GO:0031981//nuclear lumen;GO:0032991//macromolecular complex;GO:0005815//microtubule organizing center	GO:0035258//steroid hormone receptor binding;GO:0004468//lysine N-acetyltransferase activity;GO:0046872//metal ion binding;GO:0003712//transcription cofactor activity;GO:0008134//transcription factor binding;GO:0003677//DNA binding	GO:0006357//regulation of transcription from RNA polymerase II promoter;GO:0010557//positive regulation of macromolecule biosynthetic process;GO:0051649//establishment of localization in cell;GO:0015031//protein transport;GO:0033143//regulation of intracellular steroid hormone receptor signaling pathway;GO:0008630//intrinsic apoptotic signaling pathway in response to DNA damage;GO:0032268//regula…	gi|363727801|ref|XP_001233888.2|/0/PREDICTED: histone acetyltransferase p300 isoform 1 [Gallus gallus]
[truncated: 13,329 more rows]
